# Supplementary material for: Antiviral RNA interference in disease vector (Asian longhorned) ticks
Source: PLoS Pathog. 2021 Dec 3;17(12):e1010119. doi: 10.1371/journal.ppat.1010119 (PMC8673602; doi:10.1371/journal.ppat.1010119)
Supplement: S1 Table — (XLSX) [file ppat.1010119.s008.xlsx]

## Sheet: CT6vsCT2
gene_id	CT6_readcount	CT2_readcount	log2FoldChange	pval	significant
Cluster-0.0	0	0	NA	NA	NA
Cluster-1.0	0	0	NA	NA	NA
Cluster-10.0	0	0	NA	NA	NA
Cluster-100.0	0	0	NA	NA	NA
Cluster-1000.0	0	0	NA	NA	NA
Cluster-10000.0	0	0	NA	NA	NA
Cluster-10001.0	0	0	NA	NA	NA
Cluster-10001.1	1.41519	0	3.0239	0.44603	FALSE
Cluster-10002.0	1.98126	0	3.5056	0.37491	FALSE
Cluster-10003.0	3.67949	0	4.3966	0.1858	FALSE
Cluster-10004.0	0	0	NA	NA	NA
Cluster-10005.0	0.566075	0	1.7192	0.67169	FALSE
Cluster-10006.0	5.66075	0	5.0175	0.080868	FALSE
Cluster-10007.0	5.09468	0	4.8656	0.10173	FALSE
Cluster-10008.0	1.13215	0	2.7051	0.49704	FALSE
Cluster-10009.0	0.849113	0	2.295	0.56689	FALSE
Cluster-1001.0	0	0	NA	NA	NA
Cluster-10010.0	0.849113	0	2.295	0.56689	FALSE
Cluster-10011.0	1.98126	0	3.5056	0.37491	FALSE
Cluster-10012.0	2.2643	0	3.697	0.34873	FALSE
Cluster-10013.0	4.81164	0	4.7833	0.11438	FALSE
Cluster-10014.0	0.566075	0	1.7192	0.67169	FALSE
Cluster-10015.0	0	0	NA	NA	NA
Cluster-10016.0	3.11341	0	4.1559	0.23921	FALSE
Cluster-10017.0	0	0	NA	NA	NA
Cluster-10018.0	2.83038	0	4.0185	0.272	FALSE
Cluster-10019.0	0.283038	0	1.0124	0.80405	FALSE
Cluster-1002.0	0	0	NA	NA	NA
Cluster-10020.0	0	0	NA	NA	NA
Cluster-10021.0	1.13215	0	2.7051	0.49704	FALSE
Cluster-10021.1	2.54734	0	3.8666	0.31014	FALSE
Cluster-10022.0	1.41519	0	3.0239	0.44603	FALSE
Cluster-10023.0	3.11341	0	4.1559	0.23921	FALSE
Cluster-10024.0	3.67949	0	4.3966	0.1858	FALSE
Cluster-10025.0	0	0	NA	NA	NA
Cluster-10026.0	0.283038	0	1.0124	0.80405	FALSE
Cluster-10027.0	2.54734	0	3.8666	0.31014	FALSE
Cluster-10027.1	3.96253	0	4.5034	0.16417	FALSE
Cluster-10028.0	2.2643	0	3.697	0.34873	FALSE
Cluster-10029.0	2.54734	0	3.8666	0.31014	FALSE
Cluster-1003.0	0	0	NA	NA	NA
Cluster-10030.0	0	0	NA	NA	NA
Cluster-10031.0	4.24557	0	4.6029	0.1453	FALSE
Cluster-10032.0	0	0	NA	NA	NA
Cluster-10033.0	0	0	NA	NA	NA
Cluster-10034.0	0.566075	0	1.7192	0.67169	FALSE
Cluster-10035.0	2.54734	0	3.8666	0.31014	FALSE
Cluster-10036.0	2.54734	0	3.8666	0.31014	FALSE
Cluster-10037.0	1.69823	0	3.2848	0.40659	FALSE
Cluster-10038.0	11.0385	0	5.9754	0.12691	FALSE
Cluster-10039.0	1.69823	0	3.2848	0.40659	FALSE
Cluster-1004.0	0	0	NA	NA	NA
Cluster-10040.0	2.2643	0	3.697	0.34873	FALSE
Cluster-10041.0	1.13215	0	2.7051	0.49704	FALSE
Cluster-10042.0	1.41519	0	3.0239	0.44603	FALSE
Cluster-10043.0	5.37772	0	4.9435	0.090631	FALSE
Cluster-10044.0	0	0	NA	NA	NA
Cluster-10044.1	0	0	NA	NA	NA
Cluster-10045.0	1.98126	0	3.5056	0.37491	FALSE
Cluster-10046.0	0.849113	0	2.295	0.56689	FALSE
Cluster-10047.0	1.41519	0	3.0239	0.44603	FALSE
Cluster-10048.0	0.849113	0	2.295	0.56689	FALSE
Cluster-10049.0	1.69823	0	3.2848	0.40659	FALSE
Cluster-1005.0	0	0	NA	NA	NA
Cluster-10050.0	1.13215	0	2.7051	0.49704	FALSE
Cluster-10051.0	1.13215	0	2.7051	0.49704	FALSE
Cluster-10052.0	0.566075	0	1.7192	0.67169	FALSE
Cluster-10052.1	1.67834	0	3.2546	0.41103	FALSE
Cluster-10053.0	1.13215	0	2.7051	0.49704	FALSE
Cluster-10054.0	2.2643	0	3.697	0.34873	FALSE
Cluster-10055.0	1.98126	0	3.5056	0.37491	FALSE
Cluster-10055.1	1.13215	0	2.7051	0.49704	FALSE
Cluster-10056.0	0.849113	0	2.295	0.56689	FALSE
Cluster-10057.0	1.13215	0	2.7051	0.49704	FALSE
Cluster-10058.0	0	0	NA	NA	NA
Cluster-10059.0	0	0.287323	-0.91113	0.82331	FALSE
Cluster-1006.0	0	0	NA	NA	NA
Cluster-10060.0	0.849113	0	2.295	0.56689	FALSE
Cluster-10061.0	1.13215	0	2.7051	0.49704	FALSE
Cluster-10062.0	1.98126	0	3.5056	0.37491	FALSE
Cluster-10063.0	1.13215	0	2.7051	0.49704	FALSE
Cluster-10064.0	1.41519	0	3.0239	0.44603	FALSE
Cluster-10065.0	0.849113	0	2.295	0.56689	FALSE
Cluster-10066.0	0	0	NA	NA	NA
Cluster-10067.0	0.566075	0	1.7192	0.67169	FALSE
Cluster-10068.0	0.849113	0	2.295	0.56689	FALSE
Cluster-10069.0	0	0	NA	NA	NA
Cluster-1007.0	0	0	NA	NA	NA
Cluster-10070.0	8.77417	0	5.6489	0.025444	TRUE
Cluster-10071.0	0.849113	0	2.295	0.56689	FALSE
Cluster-10072.0	0	0	NA	NA	NA
Cluster-10073.0	0	0	NA	NA	NA
Cluster-10074.0	5.94379	0	5.0878	0.07227	FALSE
Cluster-10075.0	0	0	NA	NA	NA
Cluster-10076.0	1.41519	0	3.0239	0.44603	FALSE
Cluster-10077.0	1.41519	0	3.0239	0.44603	FALSE
Cluster-10078.0	0.849113	0	2.295	0.56689	FALSE
Cluster-10079.0	1.69823	0	3.2848	0.40659	FALSE
Cluster-1008.0	0.566075	0	1.7192	0.67169	FALSE
Cluster-10080.0	1.13215	0	2.7051	0.49704	FALSE
Cluster-10081.0	131.896	0	23.544	NA	NA
Cluster-10082.0	0.849113	0	2.295	0.56689	FALSE
Cluster-10083.0	0	0	NA	NA	NA
Cluster-10084.0	0	0	NA	NA	NA
Cluster-10085.0	3.11341	0	4.1559	0.23921	FALSE
Cluster-10086.0	1.13215	0	2.7051	0.49704	FALSE
Cluster-10087.0	0	0	NA	NA	NA
Cluster-10088.0	1.41519	0	3.0239	0.44603	FALSE
Cluster-10089.0	1.41519	0	3.0239	0.44603	FALSE
Cluster-1009.0	0	0	NA	NA	NA
Cluster-10090.0	1.13215	0	2.7051	0.49704	FALSE
Cluster-10091.0	1.98126	0	3.5056	0.37491	FALSE
Cluster-10092.0	1.98126	0	3.5056	0.37491	FALSE
Cluster-10093.0	0.283038	0	1.0124	0.80405	FALSE
Cluster-10094.0	0.849113	0	2.295	0.56689	FALSE
Cluster-10095.0	2.2643	0	3.697	0.34873	FALSE
Cluster-10096.0	0.849113	0	2.295	0.56689	FALSE
Cluster-10097.0	1.13215	0	2.7051	0.49704	FALSE
Cluster-10098.0	0.849113	0	2.295	0.56689	FALSE
Cluster-10099.0	0.849113	0	2.295	0.56689	FALSE
Cluster-101.0	0	0	NA	NA	NA
Cluster-1010.0	0	0	NA	NA	NA
Cluster-10100.0	3.67949	0	4.3966	0.1858	FALSE
Cluster-10100.1	3.96253	0	4.5034	0.16417	FALSE
Cluster-10101.0	1.13215	0	2.7051	0.49704	FALSE
Cluster-10102.0	0.566075	0	1.7192	0.67169	FALSE
Cluster-10103.0	0	0	NA	NA	NA
Cluster-10104.0	0.283038	0	1.0124	0.80405	FALSE
Cluster-10105.0	2.2643	0	3.697	0.34873	FALSE
Cluster-10106.0	1.69823	0	3.2848	0.40659	FALSE
Cluster-10107.0	0	0	NA	NA	NA
Cluster-10108.0	1.98126	0	3.5056	0.37491	FALSE
Cluster-10109.0	0	0	NA	NA	NA
Cluster-1011.0	0	0	NA	NA	NA
Cluster-10110.0	1.13215	0	2.7051	0.49704	FALSE
Cluster-10111.0	1.13215	0	2.7051	0.49704	FALSE
Cluster-10112.0	0	0	NA	NA	NA
Cluster-10113.0	1.69823	0	3.2848	0.40659	FALSE
Cluster-10114.0	1.98126	0	3.5056	0.37491	FALSE
Cluster-10115.0	2.2643	0	3.697	0.34873	FALSE
Cluster-10116.0	0	0	NA	NA	NA
Cluster-10117.0	1.41519	0	3.0239	0.44603	FALSE
Cluster-10118.0	2.2643	0	3.697	0.34873	FALSE
Cluster-10119.0	2.83038	0	4.0185	0.272	FALSE
Cluster-1012.0	0	0	NA	NA	NA
Cluster-10120.0	0.849113	0	2.295	0.56689	FALSE
Cluster-10121.0	1.41519	0	3.0239	0.44603	FALSE
Cluster-10122.0	0	0	NA	NA	NA
Cluster-10123.0	6.50987	0	5.2188	0.057985	FALSE
Cluster-10124.0	1.41519	0	3.0239	0.44603	FALSE
Cluster-10124.1	0	0	NA	NA	NA
Cluster-10125.0	2.83038	0	4.0185	0.272	FALSE
Cluster-10126.0	1.13215	0	2.7051	0.49704	FALSE
Cluster-10127.0	0	0	NA	NA	NA
Cluster-10128.0	1.13215	0	2.7051	0.49704	FALSE
Cluster-10129.0	1.41519	0	3.0239	0.44603	FALSE
Cluster-1013.0	0	0	NA	NA	NA
Cluster-10130.0	2.2643	0	3.697	0.34873	FALSE
Cluster-10130.1	4.24557	0	4.6029	0.1453	FALSE
Cluster-10131.0	1.98126	0	3.5056	0.37491	FALSE
Cluster-10132.0	1.13215	0	2.7051	0.49704	FALSE
Cluster-10133.0	2.2643	0	3.697	0.34873	FALSE
Cluster-10134.0	0	0	NA	NA	NA
Cluster-10135.0	1.13215	0	2.7051	0.49704	FALSE
Cluster-10136.0	8.49113	0	5.6017	0.028071	TRUE
Cluster-10137.0	1.98126	0	3.5056	0.37491	FALSE
Cluster-10138.0	3.67949	0	4.3966	0.1858	FALSE
Cluster-10139.0	1.69823	0	3.2848	0.40659	FALSE
Cluster-1014.0	0	0	NA	NA	NA
Cluster-10140.0	1.41519	0	3.0239	0.44603	FALSE
Cluster-10141.0	1.13215	0	2.7051	0.49704	FALSE
Cluster-10142.0	1.13215	0	2.7051	0.49704	FALSE
Cluster-10143.0	3.67949	0	4.3966	0.1858	FALSE
Cluster-10144.0	2.83038	0	4.0185	0.272	FALSE
Cluster-10145.0	1.69823	0	3.2848	0.40659	FALSE
Cluster-10146.0	0.849113	0	2.295	0.56689	FALSE
Cluster-10147.0	4.5286	0	4.6959	0.12881	FALSE
Cluster-10148.0	0.283038	0	1.0124	0.80405	FALSE
Cluster-10149.0	1.13215	0	2.7051	0.49704	FALSE
Cluster-1015.0	0	0	NA	NA	NA
Cluster-10150.0	22.36	0	6.9928	NA	NA
Cluster-10151.0	0.283038	0	1.0124	0.80405	FALSE
Cluster-10152.0	1.69823	0	3.2848	0.40659	FALSE
Cluster-10153.0	0	0	NA	NA	NA
Cluster-10154.0	2.83038	0	4.0185	0.272	FALSE
Cluster-10155.0	5.66075	0.36264	4.0571	0.12741	FALSE
Cluster-10155.1	11.0385	0	5.9754	0.12691	FALSE
Cluster-10155.2	14.7837	0.959525	3.959	0.021827	TRUE
Cluster-10156.0	0.849113	0	2.295	0.56689	FALSE
Cluster-10157.0	3.96253	0	4.5034	0.16417	FALSE
Cluster-10158.0	1.41519	0	3.0239	0.44603	FALSE
Cluster-10159.0	3.11341	0	4.1559	0.23921	FALSE
Cluster-1016.0	0	0	NA	NA	NA
Cluster-10160.0	1.13215	0	2.7051	0.49704	FALSE
Cluster-10161.0	20.3787	0	6.8591	NA	NA
Cluster-10162.0	4.24557	0	4.6029	0.1453	FALSE
Cluster-10163.0	4.81164	0	4.7833	0.11438	FALSE
Cluster-10164.0	0.849113	0	2.295	0.56689	FALSE
Cluster-10165.0	0.849113	0	2.295	0.56689	FALSE
Cluster-10166.0	1.13215	0	2.7051	0.49704	FALSE
Cluster-10166.1	0	0	NA	NA	NA
Cluster-10167.0	0	0	NA	NA	NA
Cluster-10168.0	1.41519	0	3.0239	0.44603	FALSE
Cluster-10169.0	3.11341	0	4.1559	0.23921	FALSE
Cluster-1017.0	0	0	NA	NA	NA
Cluster-10170.0	3.67949	0	4.3966	0.1858	FALSE
Cluster-10171.0	25.7564	0	7.1967	NA	NA
Cluster-10171.1	4.24557	0	4.6029	0.1453	FALSE
Cluster-10172.0	1.69823	0	3.2848	0.40659	FALSE
Cluster-10173.0	20.9448	0	6.8986	NA	NA
Cluster-10174.0	3.11341	0	4.1559	0.23921	FALSE
Cluster-10175.0	1.98126	0	3.5056	0.37491	FALSE
Cluster-10176.0	0.283038	0	1.0124	0.80405	FALSE
Cluster-10176.1	6.68426	1.86597	1.828	0.29911	FALSE
Cluster-10176.2	1.41519	0	3.0239	0.44603	FALSE
Cluster-10176.3	9.23652	1.14929	2.9559	0.074359	FALSE
Cluster-10177.0	33.1154	0	21.671	NA	NA
Cluster-10178.0	0.849113	0	2.295	0.56689	FALSE
Cluster-10179.0	1.98126	0	3.5056	0.37491	FALSE
Cluster-1018.0	0	0	NA	NA	NA
Cluster-10180.0	0.849113	0	2.295	0.56689	FALSE
Cluster-10180.1	3.87686	0	4.4705	0.12669	FALSE
Cluster-10181.0	0	0	NA	NA	NA
Cluster-10182.0	2.83038	0	4.0185	0.272	FALSE
Cluster-10183.0	2.2643	0	3.697	0.34873	FALSE
Cluster-10184.0	1.98126	0	3.5056	0.37491	FALSE
Cluster-10185.0	0	0	NA	NA	NA
Cluster-10185.1	0.283038	0	1.0124	0.80405	FALSE
Cluster-10185.2	0	0	NA	NA	NA
Cluster-10186.0	2.24442	0	3.6772	0.30631	FALSE
Cluster-10187.0	0.849113	0	2.295	0.56689	FALSE
Cluster-10188.0	0	0	NA	NA	NA
Cluster-10189.0	5.09468	0	4.8656	0.10173	FALSE
Cluster-1019.0	0	0	NA	NA	NA
Cluster-10190.0	0	0	NA	NA	NA
Cluster-10191.0	1.54677	0	3.1433	0.42771	FALSE
Cluster-10192.0	7.07594	0	5.339	0.046801	TRUE
Cluster-10193.0	1.69823	0	3.2848	0.40659	FALSE
Cluster-10194.0	1.41519	0	3.0239	0.44603	FALSE
Cluster-10195.0	2.2643	0	3.697	0.34873	FALSE
Cluster-10196.0	2.2643	0	3.697	0.34873	FALSE
Cluster-10197.0	1.41519	0	3.0239	0.44603	FALSE
Cluster-10198.0	0	0	NA	NA	NA
Cluster-10199.0	3.39645	0	4.2813	0.21064	FALSE
Cluster-102.0	0	0	NA	NA	NA
Cluster-1020.0	0	0	NA	NA	NA
Cluster-10200.0	1.98126	0	3.5056	0.37491	FALSE
Cluster-10201.0	1.13215	0	2.7051	0.49704	FALSE
Cluster-10202.0	1.41519	0	3.0239	0.44603	FALSE
Cluster-10203.0	0	0	NA	NA	NA
Cluster-10204.0	0	0	NA	NA	NA
Cluster-10204.1	4.07422	0	4.5388	0.11257	FALSE
Cluster-10205.0	6.50987	0	5.2188	0.057985	FALSE
Cluster-10206.0	1.98126	0	3.5056	0.37491	FALSE
Cluster-10207.0	3.39645	0	4.2813	0.21064	FALSE
Cluster-10208.0	1.13215	0	2.7051	0.49704	FALSE
Cluster-10209.0	0.283038	0	1.0124	0.80405	FALSE
Cluster-1021.0	0	0	NA	NA	NA
Cluster-10210.0	0	0	NA	NA	NA
Cluster-10211.0	0.849113	0	2.295	0.56689	FALSE
Cluster-10212.0	2.83038	0	4.0185	0.272	FALSE
Cluster-10213.0	2.2643	0	3.697	0.34873	FALSE
Cluster-10214.0	1.98126	0	3.5056	0.37491	FALSE
Cluster-10215.0	6.50987	0	5.2188	0.057985	FALSE
Cluster-10216.0	0	0	NA	NA	NA
Cluster-10217.0	0	0	NA	NA	NA
Cluster-10218.0	3.96253	0	4.5034	0.16417	FALSE
Cluster-10219.0	2.2643	0	3.697	0.34873	FALSE
Cluster-1022.0	0	0	NA	NA	NA
Cluster-10220.0	0	0	NA	NA	NA
Cluster-10221.0	0	0	NA	NA	NA
Cluster-10221.1	2.1778	0	3.626	0.3583	FALSE
Cluster-10222.0	1.13215	0	2.7051	0.49704	FALSE
Cluster-10223.0	2.83038	0	4.0185	0.272	FALSE
Cluster-10224.0	1.13215	0	2.7051	0.49704	FALSE
Cluster-10225.0	13.8688	0	6.3043	0.10716	FALSE
Cluster-10226.0	0.849113	0	2.295	0.56689	FALSE
Cluster-10227.0	1.13215	0	2.7051	0.49704	FALSE
Cluster-10228.0	0	0	NA	NA	NA
Cluster-10229.0	5.37772	0	4.9435	0.090631	FALSE
Cluster-1023.0	0	0	NA	NA	NA
Cluster-10230.0	0.849113	0	2.295	0.56689	FALSE
Cluster-10231.0	1.69823	0	3.2848	0.40659	FALSE
Cluster-10232.0	0	0	NA	NA	NA
Cluster-10233.0	0.566075	0	1.7192	0.67169	FALSE
Cluster-10234.0	6.22683	0	5.1548	0.064686	FALSE
Cluster-10235.0	0.849113	0	2.295	0.56689	FALSE
Cluster-10236.0	1.69823	0	3.2848	0.40659	FALSE
Cluster-10237.0	1.69823	0	3.2848	0.40659	FALSE
Cluster-10238.0	2.2643	0	3.697	0.34873	FALSE
Cluster-10239.0	2.83038	0	4.0185	0.272	FALSE
Cluster-1024.0	0	0	NA	NA	NA
Cluster-10240.0	2.2643	0	3.697	0.34873	FALSE
Cluster-10240.1	4.6403	0.619123	2.8976	0.23495	FALSE
Cluster-10241.0	1.13215	0	2.7051	0.49704	FALSE
Cluster-10241.1	0	0	NA	NA	NA
Cluster-10242.0	1.41519	0	3.0239	0.44603	FALSE
Cluster-10243.0	6.7929	0	5.2802	0.052056	FALSE
Cluster-10244.0	1.41519	0	3.0239	0.44603	FALSE
Cluster-10245.0	0	0	NA	NA	NA
Cluster-10245.1	0	0	NA	NA	NA
Cluster-10245.2	5.56768	0	4.9825	0.05618	FALSE
Cluster-10246.0	0.566075	0	1.7192	0.67169	FALSE
Cluster-10247.0	0.283038	0	1.0124	0.80405	FALSE
Cluster-10248.0	0	0	NA	NA	NA
Cluster-10248.1	0	0	NA	NA	NA
Cluster-10249.0	2.54734	0	3.8666	0.31014	FALSE
Cluster-1025.0	0	0	NA	NA	NA
Cluster-10250.0	0	0	NA	NA	NA
Cluster-10251.0	2.83038	0	4.0185	0.272	FALSE
Cluster-10252.0	2.54734	0	3.8666	0.31014	FALSE
Cluster-10253.0	0	0	NA	NA	NA
Cluster-10254.0	0.849113	0	2.295	0.56689	FALSE
Cluster-10255.0	1.13215	0	2.7051	0.49704	FALSE
Cluster-10256.0	2.54734	0	3.8666	0.31014	FALSE
Cluster-10257.0	1.13215	0	2.7051	0.49704	FALSE
Cluster-10258.0	2.83038	0	4.0185	0.272	FALSE
Cluster-10259.0	1.69823	0	3.2848	0.40659	FALSE
Cluster-1026.0	0	0	NA	NA	NA
Cluster-10260.0	5.66075	0	5.0175	0.080868	FALSE
Cluster-10261.0	2.54734	0	3.8666	0.31014	FALSE
Cluster-10262.0	1.13215	0	2.7051	0.49704	FALSE
Cluster-10263.0	0.566075	0	1.7192	0.67169	FALSE
Cluster-10264.0	1.69823	0	3.2848	0.40659	FALSE
Cluster-10265.0	0	0	NA	NA	NA
Cluster-10266.0	0.849113	0	2.295	0.56689	FALSE
Cluster-10267.0	0	0	NA	NA	NA
Cluster-10267.1	0	1.14929	-2.6704	0.5022	FALSE
Cluster-10268.0	2.2643	0	3.697	0.34873	FALSE
Cluster-10269.0	0.283038	0	1.0124	0.80405	FALSE
Cluster-1027.0	0	0	NA	NA	NA
Cluster-10270.0	3.11341	0	4.1559	0.23921	FALSE
Cluster-10271.0	0.566075	0	1.7192	0.67169	FALSE
Cluster-10271.1	2.59324	0	3.8848	0.25287	FALSE
Cluster-10272.0	0.283038	0	1.0124	0.80405	FALSE
Cluster-10272.1	1.04648	0	2.5681	0.51988	FALSE
Cluster-10273.0	2.33009	0	3.738	0.29622	FALSE
Cluster-10274.0	0.566075	0	1.7192	0.67169	FALSE
Cluster-10275.0	0	0	NA	NA	NA
Cluster-10276.0	0	0	NA	NA	NA
Cluster-10277.0	3.11341	0	4.1559	0.23921	FALSE
Cluster-10278.0	0.849113	0	2.295	0.56689	FALSE
Cluster-10279.0	2.2643	0	3.697	0.34873	FALSE
Cluster-1028.0	0	0	NA	NA	NA
Cluster-10280.0	8.77417	0	5.6489	0.025444	TRUE
Cluster-10281.0	0	0	NA	NA	NA
Cluster-10282.0	0	0	NA	NA	NA
Cluster-10283.0	1.69823	0	3.2848	0.40659	FALSE
Cluster-10284.0	0.849113	0	2.295	0.56689	FALSE
Cluster-10285.0	1.41519	0	3.0239	0.44603	FALSE
Cluster-10286.0	1.41519	0	3.0239	0.44603	FALSE
Cluster-10287.0	3.11341	0	4.1559	0.23921	FALSE
Cluster-10288.0	0	0	NA	NA	NA
Cluster-10289.0	0	0	NA	NA	NA
Cluster-1029.0	0	0	NA	NA	NA
Cluster-10290.0	1.13215	0	2.7051	0.49704	FALSE
Cluster-10291.0	0.283038	0	1.0124	0.80405	FALSE
Cluster-10292.0	1.69823	0	3.2848	0.40659	FALSE
Cluster-10293.0	13.3028	0	6.2443	0.11057	FALSE
Cluster-10294.0	0	0	NA	NA	NA
Cluster-10295.0	1.41519	0	3.0239	0.44603	FALSE
Cluster-10296.0	1.69823	0	3.2848	0.40659	FALSE
Cluster-10297.0	1.41519	0	3.0239	0.44603	FALSE
Cluster-10298.0	2.2643	0	3.697	0.34873	FALSE
Cluster-10299.0	1.98126	0	3.5056	0.37491	FALSE
Cluster-103.0	0	0	NA	NA	NA
Cluster-1030.0	0	0	NA	NA	NA
Cluster-10300.0	1.13215	0	2.7051	0.49704	FALSE
Cluster-10301.0	0	0	NA	NA	NA
Cluster-10302.0	0	0	NA	NA	NA
Cluster-10303.0	1.13215	0	2.7051	0.49704	FALSE
Cluster-10304.0	0.849113	0	2.295	0.56689	FALSE
Cluster-10305.0	0	0	NA	NA	NA
Cluster-10306.0	2.2643	0	3.697	0.34873	FALSE
Cluster-10307.0	0	0	NA	NA	NA
Cluster-10308.0	50.3807	0	22.24	NA	NA
Cluster-10308.1	13.5858	0	6.2746	0.10884	FALSE
Cluster-10309.0	4.81164	0	4.7833	0.11438	FALSE
Cluster-1031.0	0	0	NA	NA	NA
Cluster-10310.0	0.849113	0	2.295	0.56689	FALSE
Cluster-10311.0	0.283038	0	1.0124	0.80405	FALSE
Cluster-10312.0	2.2643	0	3.697	0.34873	FALSE
Cluster-10313.0	0	0	NA	NA	NA
Cluster-10313.1	0	0	NA	NA	NA
Cluster-10313.2	1.74413	0	3.3075	0.40325	FALSE
Cluster-10314.0	2.54734	0	3.8666	0.31014	FALSE
Cluster-10315.0	1.69823	0	3.2848	0.40659	FALSE
Cluster-10316.0	0.283038	0	1.0124	0.80405	FALSE
Cluster-10317.0	0	0	NA	NA	NA
Cluster-10318.0	0	0	NA	NA	NA
Cluster-10319.0	0.849113	0	2.295	0.56689	FALSE
Cluster-1032.0	0	0	NA	NA	NA
Cluster-10320.0	0.849113	0	2.295	0.56689	FALSE
Cluster-10321.0	0	0	NA	NA	NA
Cluster-10322.0	3.96253	0	4.5034	0.16417	FALSE
Cluster-10323.0	2.2643	0	3.697	0.34873	FALSE
Cluster-10324.0	8.77417	0	5.6489	0.025444	TRUE
Cluster-10325.0	1.13215	0	2.7051	0.49704	FALSE
Cluster-10326.0	39.6253	0	21.914	NA	NA
Cluster-10327.0	5.37772	0	4.9435	0.090631	FALSE
Cluster-10328.0	1.13215	0	2.7051	0.49704	FALSE
Cluster-10329.0	0	0	NA	NA	NA
Cluster-1033.0	0	0	NA	NA	NA
Cluster-10330.0	1.13215	0	2.7051	0.49704	FALSE
Cluster-10331.0	0.849113	0	2.295	0.56689	FALSE
Cluster-10331.1	5.77162	0.36264	4.0784	0.057266	FALSE
Cluster-10332.0	5.94379	0	5.0878	0.07227	FALSE
Cluster-10333.0	0.849113	0	2.295	0.56689	FALSE
Cluster-10334.0	0.849113	0	2.295	0.56689	FALSE
Cluster-10335.0	4.24557	0	4.6029	0.1453	FALSE
Cluster-10336.0	2.54734	0	3.8666	0.31014	FALSE
Cluster-10337.0	3.39645	0	4.2813	0.21064	FALSE
Cluster-10338.0	2.54734	0	3.8666	0.31014	FALSE
Cluster-10339.0	5.37772	0	4.9435	0.090631	FALSE
Cluster-1034.0	0	0	NA	NA	NA
Cluster-10340.0	1.13215	0	2.7051	0.49704	FALSE
Cluster-10341.0	0	0	NA	NA	NA
Cluster-10342.0	0	0	NA	NA	NA
Cluster-10343.0	1.41519	0	3.0239	0.44603	FALSE
Cluster-10344.0	2.2643	0	3.697	0.34873	FALSE
Cluster-10345.0	1.69823	0	3.2848	0.40659	FALSE
Cluster-10346.0	2.83038	0	4.0185	0.272	FALSE
Cluster-10347.0	1.41519	0	3.0239	0.44603	FALSE
Cluster-10348.0	1.98126	0	3.5056	0.37491	FALSE
Cluster-10349.0	2.81049	0	4.0035	0.22325	FALSE
Cluster-1035.0	0	0	NA	NA	NA
Cluster-10350.0	1.41519	0	3.0239	0.44603	FALSE
Cluster-10351.0	1.13215	0	2.7051	0.49704	FALSE
Cluster-10352.0	0	0	NA	NA	NA
Cluster-10353.0	1.13215	0	2.7051	0.49704	FALSE
Cluster-10354.0	2.2643	0	3.697	0.34873	FALSE
Cluster-10355.0	9.90632	0	5.8195	0.13722	FALSE
Cluster-10356.0	1.69823	0	3.2848	0.40659	FALSE
Cluster-10357.0	1.41519	0	3.0239	0.44603	FALSE
Cluster-10358.0	3.96253	0	4.5034	0.16417	FALSE
Cluster-10359.0	1.13215	0	2.7051	0.49704	FALSE
Cluster-1036.0	0	0	NA	NA	NA
Cluster-10360.0	2.83038	0	4.0185	0.272	FALSE
Cluster-10361.0	0	0	NA	NA	NA
Cluster-10362.0	3.39645	0	4.2813	0.21064	FALSE
Cluster-10363.0	1.13215	0	2.7051	0.49704	FALSE
Cluster-10364.0	1.13215	0	2.7051	0.49704	FALSE
Cluster-10365.0	1.13215	0	2.7051	0.49704	FALSE
Cluster-10366.0	0	0	NA	NA	NA
Cluster-10367.0	0.566075	0	1.7192	0.67169	FALSE
Cluster-10368.0	1.69823	0	3.2848	0.40659	FALSE
Cluster-10369.0	0	0	NA	NA	NA
Cluster-1037.0	0	0	NA	NA	NA
Cluster-10370.0	0	0	NA	NA	NA
Cluster-10371.0	3.11341	0	4.1559	0.23921	FALSE
Cluster-10372.0	0	0	NA	NA	NA
Cluster-10373.0	0	0	NA	NA	NA
Cluster-10374.0	5.94379	0	5.0878	0.07227	FALSE
Cluster-10375.0	1.98126	0	3.5056	0.37491	FALSE
Cluster-10376.0	1.13215	0	2.7051	0.49704	FALSE
Cluster-10377.0	0.849113	0	2.295	0.56689	FALSE
Cluster-10378.0	1.41519	0	3.0239	0.44603	FALSE
Cluster-10379.0	0	0	NA	NA	NA
Cluster-1038.0	0	0	NA	NA	NA
Cluster-10380.0	0.283038	0	1.0124	0.80405	FALSE
Cluster-10381.0	0.566075	0	1.7192	0.67169	FALSE
Cluster-10382.0	2.83038	0	4.0185	0.272	FALSE
Cluster-10383.0	0.849113	0	2.295	0.56689	FALSE
Cluster-10384.0	8.49113	0	5.6017	0.028071	TRUE
Cluster-10385.0	13.0197	0	6.2133	0.11237	FALSE
Cluster-10386.0	0.566075	0	1.7192	0.67169	FALSE
Cluster-10387.0	1.13215	0	2.7051	0.49704	FALSE
Cluster-10388.0	1.13215	0	2.7051	0.49704	FALSE
Cluster-10388.1	1.69823	0	3.2848	0.40659	FALSE
Cluster-10389.0	0	0	NA	NA	NA
Cluster-1039.0	0	0	NA	NA	NA
Cluster-10390.0	1.98126	0	3.5056	0.37491	FALSE
Cluster-10391.0	0	0	NA	NA	NA
Cluster-10392.0	1.13215	0	2.7051	0.49704	FALSE
Cluster-10393.0	0.849113	0	2.295	0.56689	FALSE
Cluster-10394.0	3.96253	0	4.5034	0.16417	FALSE
Cluster-10395.0	1.41519	0	3.0239	0.44603	FALSE
Cluster-10396.0	1.98126	0	3.5056	0.37491	FALSE
Cluster-10397.0	2.04705	0	3.551	0.3451	FALSE
Cluster-10398.0	0.566075	0	1.7192	0.67169	FALSE
Cluster-10399.0	2.2643	0	3.697	0.34873	FALSE
Cluster-104.0	0	0	NA	NA	NA
Cluster-1040.0	0	0	NA	NA	NA
Cluster-10400.0	3.96253	0	4.5034	0.16417	FALSE
Cluster-10401.0	1.98126	0	3.5056	0.37491	FALSE
Cluster-10402.0	0.283038	0	1.0124	0.80405	FALSE
Cluster-10403.0	4.81164	0	4.7833	0.11438	FALSE
Cluster-10404.0	12.4537	0	6.1492	0.11615	FALSE
Cluster-10405.0	3.96253	0	4.5034	0.16417	FALSE
Cluster-10406.0	1.41519	0	3.0239	0.44603	FALSE
Cluster-10407.0	0.849113	0	2.295	0.56689	FALSE
Cluster-10408.0	0	0	NA	NA	NA
Cluster-10409.0	3.11341	0	4.1559	0.23921	FALSE
Cluster-1041.0	0	0	NA	NA	NA
Cluster-10410.0	2.2643	0	3.697	0.34873	FALSE
Cluster-10411.0	0.849113	0	2.295	0.56689	FALSE
Cluster-10412.0	0.566075	0	1.7192	0.67169	FALSE
Cluster-10413.0	0	0	NA	NA	NA
Cluster-10414.0	3.11341	0	4.1559	0.23921	FALSE
Cluster-10415.0	88.3078	0	23.001	NA	NA
Cluster-10416.0	1.69823	0	3.2848	0.40659	FALSE
Cluster-10417.0	56.8906	0	22.4	NA	NA
Cluster-10418.0	1.98126	0	3.5056	0.37491	FALSE
Cluster-10419.0	3.11341	0	4.1559	0.23921	FALSE
Cluster-1042.0	0	0	NA	NA	NA
Cluster-10420.0	0	0	NA	NA	NA
Cluster-10421.0	2.2643	0	3.697	0.34873	FALSE
Cluster-10422.0	2.54734	0	3.8666	0.31014	FALSE
Cluster-10423.0	2.2643	0	3.697	0.34873	FALSE
Cluster-10424.0	5.66075	0	5.0175	0.080868	FALSE
Cluster-10424.1	0.849113	0	2.295	0.56689	FALSE
Cluster-10425.0	1.41519	0	3.0239	0.44603	FALSE
Cluster-10426.0	3.3532	0	4.2595	0.1671	FALSE
Cluster-10427.0	0.849113	0	2.295	0.56689	FALSE
Cluster-10428.0	0.849113	0	2.295	0.56689	FALSE
Cluster-10429.0	1.13215	0	2.7051	0.49704	FALSE
Cluster-1043.0	0	0	NA	NA	NA
Cluster-10430.0	2.2643	0	3.697	0.34873	FALSE
Cluster-10431.0	0	0	NA	NA	NA
Cluster-10432.0	0.566075	0	1.7192	0.67169	FALSE
Cluster-10433.0	0	0	NA	NA	NA
Cluster-10433.1	0.283038	0	1.0124	0.80405	FALSE
Cluster-10434.0	3.39645	0	4.2813	0.21064	FALSE
Cluster-10435.0	0.283038	0	1.0124	0.80405	FALSE
Cluster-10436.0	0.849113	0	2.295	0.56689	FALSE
Cluster-10437.0	5.37772	0	4.9435	0.090631	FALSE
Cluster-10438.0	12.7367	0	6.1816	0.11422	FALSE
Cluster-10439.0	4.5286	0	4.6959	0.12881	FALSE
Cluster-1044.0	0	0	NA	NA	NA
Cluster-10440.0	4.5286	0	4.6959	0.12881	FALSE
Cluster-10441.0	3.39645	0	4.2813	0.21064	FALSE
Cluster-10442.0	0.566075	0	1.7192	0.67169	FALSE
Cluster-10443.0	0	0	NA	NA	NA
Cluster-10444.0	1.41519	0	3.0239	0.44603	FALSE
Cluster-10445.0	0.849113	0	2.295	0.56689	FALSE
Cluster-10446.0	4.81164	0	4.7833	0.11438	FALSE
Cluster-10447.0	6.50987	0	5.2188	0.057985	FALSE
Cluster-10448.0	2.83038	0	4.0185	0.272	FALSE
Cluster-10449.0	1.69823	0	3.2848	0.40659	FALSE
Cluster-1045.0	0	0	NA	NA	NA
Cluster-10450.0	9.62328	0	5.782	0.019099	TRUE
Cluster-10451.0	0.283038	0	1.0124	0.80405	FALSE
Cluster-10452.0	1.13215	0	2.7051	0.49704	FALSE
Cluster-10453.0	7.07594	0	5.339	0.046801	TRUE
Cluster-10454.0	1.69823	0	3.2848	0.40659	FALSE
Cluster-10455.0	0.697653	0	1.9801	0.62336	FALSE
Cluster-10456.0	2.54734	0	3.8666	0.31014	FALSE
Cluster-10457.0	1.69823	0	3.2848	0.40659	FALSE
Cluster-10458.0	1.69823	0	3.2848	0.40659	FALSE
Cluster-10459.0	1.13215	0	2.7051	0.49704	FALSE
Cluster-1046.0	0	0	NA	NA	NA
Cluster-10460.0	1.13215	0	2.7051	0.49704	FALSE
Cluster-10461.0	3.11341	0	4.1559	0.23921	FALSE
Cluster-10462.0	1.13215	0	2.7051	0.49704	FALSE
Cluster-10463.0	1.69823	0	3.2848	0.40659	FALSE
Cluster-10464.0	1.69823	0	3.2848	0.40659	FALSE
Cluster-10465.0	1.13215	0	2.7051	0.49704	FALSE
Cluster-10466.0	0	0	NA	NA	NA
Cluster-10467.0	3.39645	0	4.2813	0.21064	FALSE
Cluster-10468.0	0	0	NA	NA	NA
Cluster-10469.0	3.11341	0	4.1559	0.23921	FALSE
Cluster-1047.0	0	0	NA	NA	NA
Cluster-10470.0	2.2643	0	3.697	0.34873	FALSE
Cluster-10471.0	2.2643	0	3.697	0.34873	FALSE
Cluster-10471.1	0	0	NA	NA	NA
Cluster-10472.0	1.13215	0	2.7051	0.49704	FALSE
Cluster-10473.0	0	0	NA	NA	NA
Cluster-10473.1	0	0	NA	NA	NA
Cluster-10474.0	0.283038	0	1.0124	0.80405	FALSE
Cluster-10475.0	1.69823	0	3.2848	0.40659	FALSE
Cluster-10476.0	0	0	NA	NA	NA
Cluster-10477.0	5.37772	0	4.9435	0.090631	FALSE
Cluster-10478.0	0.849113	0	2.295	0.56689	FALSE
Cluster-10479.0	0	0	NA	NA	NA
Cluster-1048.0	0	0	NA	NA	NA
Cluster-10480.0	1.13215	0	2.7051	0.49704	FALSE
Cluster-10481.0	5.94379	0	5.0878	0.07227	FALSE
Cluster-10482.0	26.1194	0	7.2169	NA	NA
Cluster-10483.0	1.98126	0	3.5056	0.37491	FALSE
Cluster-10484.0	0.283038	0	1.0124	0.80405	FALSE
Cluster-10485.0	1.98126	0	3.5056	0.37491	FALSE
Cluster-10486.0	0.849113	0	2.295	0.56689	FALSE
Cluster-10487.0	0	0	NA	NA	NA
Cluster-10488.0	1.98126	0	3.5056	0.37491	FALSE
Cluster-10489.0	5.09468	0	4.8656	0.10173	FALSE
Cluster-1049.0	0	0	NA	NA	NA
Cluster-10490.0	0	0	NA	NA	NA
Cluster-10491.0	1.41519	0	3.0239	0.44603	FALSE
Cluster-10492.0	8.77417	0	5.6489	0.025444	TRUE
Cluster-10493.0	1.41519	0	3.0239	0.44603	FALSE
Cluster-10494.0	1.13215	0	2.7051	0.49704	FALSE
Cluster-10495.0	3.67949	0	4.3966	0.1858	FALSE
Cluster-10496.0	2.2643	0	3.697	0.34873	FALSE
Cluster-10497.0	5.66075	0	5.0175	0.080868	FALSE
Cluster-10498.0	6.22683	0	5.1548	0.064686	FALSE
Cluster-10499.0	4.5286	0	4.6959	0.12881	FALSE
Cluster-105.0	0	0	NA	NA	NA
Cluster-1050.0	0	0	NA	NA	NA
Cluster-10500.0	0.283038	0	1.0124	0.80405	FALSE
Cluster-10501.0	1.98126	0	3.5056	0.37491	FALSE
Cluster-10502.0	2.54734	0	3.8666	0.31014	FALSE
Cluster-10503.0	2.2643	0	3.697	0.34873	FALSE
Cluster-10504.0	1.98126	0	3.5056	0.37491	FALSE
Cluster-10505.0	0	0	NA	NA	NA
Cluster-10506.0	1.13215	0	2.7051	0.49704	FALSE
Cluster-10507.0	1.69823	0	3.2848	0.40659	FALSE
Cluster-10508.0	1.13215	0	2.7051	0.49704	FALSE
Cluster-10508.1	3.31078	1.08792	1.6482	0.52119	FALSE
Cluster-10509.0	1.13215	0	2.7051	0.49704	FALSE
Cluster-1051.0	0	0	NA	NA	NA
Cluster-10510.0	2.2643	0	3.697	0.34873	FALSE
Cluster-10511.0	2.2643	0	3.697	0.34873	FALSE
Cluster-10512.0	6.22683	0	5.1548	0.064686	FALSE
Cluster-10513.0	0.849113	0	2.295	0.56689	FALSE
Cluster-10514.0	0.849113	0	2.295	0.56689	FALSE
Cluster-10515.0	32.2663	0	21.636	NA	NA
Cluster-10516.0	5.37772	0	4.9435	0.090631	FALSE
Cluster-10517.0	0	0	NA	NA	NA
Cluster-10518.0	1.13215	0	2.7051	0.49704	FALSE
Cluster-10519.0	1.13215	0	2.7051	0.49704	FALSE
Cluster-1052.0	0	0	NA	NA	NA
Cluster-10520.0	1.13215	0	2.7051	0.49704	FALSE
Cluster-10521.0	0.849113	0	2.295	0.56689	FALSE
Cluster-10522.0	1.98126	0	3.5056	0.37491	FALSE
Cluster-10523.0	0	0	NA	NA	NA
Cluster-10524.0	1.98126	0	3.5056	0.37491	FALSE
Cluster-10524.1	0.566075	0	1.7192	0.67169	FALSE
Cluster-10525.0	0	0	NA	NA	NA
Cluster-10526.0	1.69823	0	3.2848	0.40659	FALSE
Cluster-10527.0	2.04705	0	3.551	0.3451	FALSE
Cluster-10528.0	0	0	NA	NA	NA
Cluster-10529.0	0.849113	0	2.295	0.56689	FALSE
Cluster-1053.0	0	0	NA	NA	NA
Cluster-10530.0	4.24557	0	4.6029	0.1453	FALSE
Cluster-10531.0	0	0	NA	NA	NA
Cluster-10532.0	0.849113	0	2.295	0.56689	FALSE
Cluster-10533.0	0	0	NA	NA	NA
Cluster-10534.0	0	0	NA	NA	NA
Cluster-10535.0	3.96253	0	4.5034	0.16417	FALSE
Cluster-10536.0	1.69823	0	3.2848	0.40659	FALSE
Cluster-10537.0	2.2643	0	3.697	0.34873	FALSE
Cluster-10538.0	1.41519	0	3.0239	0.44603	FALSE
Cluster-10538.1	2.7447	0.861969	1.6509	0.54842	FALSE
Cluster-10539.0	0	0	NA	NA	NA
Cluster-1054.0	0	0	NA	NA	NA
Cluster-10540.0	3.67949	0	4.3966	0.1858	FALSE
Cluster-10541.0	0	0	NA	NA	NA
Cluster-10542.0	2.83038	0	4.0185	0.272	FALSE
Cluster-10543.0	0.849113	0	2.295	0.56689	FALSE
Cluster-10544.0	3.96253	0	4.5034	0.16417	FALSE
Cluster-10545.0	1.98126	0	3.5056	0.37491	FALSE
Cluster-10546.0	1.69823	0	3.2848	0.40659	FALSE
Cluster-10546.1	0	0	NA	NA	NA
Cluster-10547.0	0.283038	0	1.0124	0.80405	FALSE
Cluster-10547.1	4.68189	0	4.7348	0.083399	FALSE
Cluster-10547.2	2.31021	0.619123	1.8899	0.53053	FALSE
Cluster-10548.0	1.69823	0	3.2848	0.40659	FALSE
Cluster-10549.0	1.69823	0	3.2848	0.40659	FALSE
Cluster-1055.0	0	0	NA	NA	NA
Cluster-10550.0	0.849113	0	2.295	0.56689	FALSE
Cluster-10551.0	0.849113	0	2.295	0.56689	FALSE
Cluster-10552.0	0.849113	0	2.295	0.56689	FALSE
Cluster-10553.0	0.283038	0	1.0124	0.80405	FALSE
Cluster-10554.0	6.50987	0	5.2188	0.057985	FALSE
Cluster-10555.0	2.54734	0	3.8666	0.31014	FALSE
Cluster-10556.0	8.20809	0	5.5528	0.031009	TRUE
Cluster-10557.0	0	0	NA	NA	NA
Cluster-10558.0	1.41519	0	3.0239	0.44603	FALSE
Cluster-10559.0	0.283038	0	1.0124	0.80405	FALSE
Cluster-1056.0	0	0	NA	NA	NA
Cluster-10560.0	1.41519	0	3.0239	0.44603	FALSE
Cluster-10561.0	0	0	NA	NA	NA
Cluster-10562.0	1.13215	0	2.7051	0.49704	FALSE
Cluster-10563.0	0.98069	0	2.4817	0.53454	FALSE
Cluster-10564.0	0	0	NA	NA	NA
Cluster-10565.0	1.98126	0	3.5056	0.37491	FALSE
Cluster-10566.0	2.2643	0	3.697	0.34873	FALSE
Cluster-10567.0	0	0	NA	NA	NA
Cluster-10568.0	0.283038	0	1.0124	0.80405	FALSE
Cluster-10569.0	1.69823	0	3.2848	0.40659	FALSE
Cluster-1057.0	0	0	NA	NA	NA
Cluster-10570.0	1.13215	0	2.7051	0.49704	FALSE
Cluster-10571.0	3.39645	0	4.2813	0.21064	FALSE
Cluster-10572.0	3.39645	0	4.2813	0.21064	FALSE
Cluster-10573.0	1.13215	0	2.7051	0.49704	FALSE
Cluster-10574.0	0	0	NA	NA	NA
Cluster-10575.0	1.69823	0	3.2848	0.40659	FALSE
Cluster-10576.0	3.39645	0	4.2813	0.21064	FALSE
Cluster-10577.0	3.39645	0	4.2813	0.21064	FALSE
Cluster-10577.1	0	0	NA	NA	NA
Cluster-10578.0	1.69823	0	3.2848	0.40659	FALSE
Cluster-10579.0	2.2643	0	3.697	0.34873	FALSE
Cluster-1058.0	0	0	NA	NA	NA
Cluster-10580.0	0	0	NA	NA	NA
Cluster-10581.0	2.2643	0	3.697	0.34873	FALSE
Cluster-10582.0	1.69823	0	3.2848	0.40659	FALSE
Cluster-10583.0	0.849113	0	2.295	0.56689	FALSE
Cluster-10584.0	1.41519	0	3.0239	0.44603	FALSE
Cluster-10585.0	1.41519	0	3.0239	0.44603	FALSE
Cluster-10586.0	5.66075	0	5.0175	0.080868	FALSE
Cluster-10587.0	5.94379	0	5.0878	0.07227	FALSE
Cluster-10588.0	0.283038	0	1.0124	0.80405	FALSE
Cluster-10589.0	1.98126	0	3.5056	0.37491	FALSE
Cluster-1059.0	0	0	NA	NA	NA
Cluster-10590.0	0.849113	0	2.295	0.56689	FALSE
Cluster-10591.0	0	0	NA	NA	NA
Cluster-10592.0	2.54734	0	3.8666	0.31014	FALSE
Cluster-10593.0	7.64202	0	5.4499	0.037991	TRUE
Cluster-10593.1	0.849113	0	2.295	0.56689	FALSE
Cluster-10594.0	0.849113	0	2.295	0.56689	FALSE
Cluster-10595.0	0	0	NA	NA	NA
Cluster-10596.0	0.849113	0	2.295	0.56689	FALSE
Cluster-10596.1	0	0	NA	NA	NA
Cluster-10596.2	0	0	NA	NA	NA
Cluster-10596.3	3.15932	0	4.1714	0.18443	FALSE
Cluster-10597.0	1.69823	0	3.2848	0.40659	FALSE
Cluster-10598.0	0	0	NA	NA	NA
Cluster-10599.0	1.13215	0	2.7051	0.49704	FALSE
Cluster-10599.1	1.13215	0	2.7051	0.49704	FALSE
Cluster-106.0	0	0	NA	NA	NA
Cluster-1060.0	0	0	NA	NA	NA
Cluster-10600.0	1.41519	0	3.0239	0.44603	FALSE
Cluster-10601.0	0.849113	0	2.295	0.56689	FALSE
Cluster-10602.0	3.96253	0	4.5034	0.16417	FALSE
Cluster-10603.0	0	0	NA	NA	NA
Cluster-10604.0	0	0	NA	NA	NA
Cluster-10605.0	0	0	NA	NA	NA
Cluster-10606.0	0.849113	0	2.295	0.56689	FALSE
Cluster-10607.0	5.66075	0	5.0175	0.080868	FALSE
Cluster-10608.0	3.96253	0	4.5034	0.16417	FALSE
Cluster-10609.0	0	0	NA	NA	NA
Cluster-1061.0	0	0	NA	NA	NA
Cluster-10610.0	1.98126	0	3.5056	0.37491	FALSE
Cluster-10611.0	1.69823	0	3.2848	0.40659	FALSE
Cluster-10612.0	0.849113	0	2.295	0.56689	FALSE
Cluster-10613.0	3.39645	0	4.2813	0.21064	FALSE
Cluster-10614.0	3.96253	0	4.5034	0.16417	FALSE
Cluster-10615.0	17.5483	0	6.6435	0.089446	FALSE
Cluster-10616.0	4.24557	0	4.6029	0.1453	FALSE
Cluster-10617.0	0.849113	0	2.295	0.56689	FALSE
Cluster-10618.0	0.566075	0	1.7192	0.67169	FALSE
Cluster-10619.0	0.283038	0	1.0124	0.80405	FALSE
Cluster-10619.1	10.9056	0.928685	3.5352	0.028379	TRUE
Cluster-1062.0	0	0	NA	NA	NA
Cluster-10620.0	0.849113	0	2.295	0.56689	FALSE
Cluster-10621.0	2.2643	0	3.697	0.34873	FALSE
Cluster-10622.0	0.849113	0	2.295	0.56689	FALSE
Cluster-10623.0	1.13215	0	2.7051	0.49704	FALSE
Cluster-10624.0	1.13215	0	2.7051	0.49704	FALSE
Cluster-10625.0	3.11341	0	4.1559	0.23921	FALSE
Cluster-10626.0	0.566075	0	1.7192	0.67169	FALSE
Cluster-10627.0	2.54734	0	3.8666	0.31014	FALSE
Cluster-10628.0	1.98126	0	3.5056	0.37491	FALSE
Cluster-10629.0	3.67949	0	4.3966	0.1858	FALSE
Cluster-1063.0	0	0	NA	NA	NA
Cluster-10630.0	0.283038	0	1.0124	0.80405	FALSE
Cluster-10631.0	0.566075	0	1.7192	0.67169	FALSE
Cluster-10632.0	3.11341	0	4.1559	0.23921	FALSE
Cluster-10633.0	2.2643	0	3.697	0.34873	FALSE
Cluster-10634.0	1.41519	0	3.0239	0.44603	FALSE
Cluster-10635.0	1.13215	0	2.7051	0.49704	FALSE
Cluster-10636.0	19.8126	0	6.8185	NA	NA
Cluster-10637.0	0.566075	0	1.7192	0.67169	FALSE
Cluster-10638.0	2.54734	0	3.8666	0.31014	FALSE
Cluster-10639.0	2.83038	0	4.0185	0.272	FALSE
Cluster-1064.0	0	0	NA	NA	NA
Cluster-10640.0	1.69823	0	3.2848	0.40659	FALSE
Cluster-10641.0	3.96253	0	4.5034	0.16417	FALSE
Cluster-10642.0	0.849113	0	2.295	0.56689	FALSE
Cluster-10643.0	2.2643	0	3.697	0.34873	FALSE
Cluster-10644.0	0.849113	0	2.295	0.56689	FALSE
Cluster-10645.0	25.7564	0	7.1967	NA	NA
Cluster-10646.0	0.849113	0	2.295	0.56689	FALSE
Cluster-10647.0	1.13215	0	2.7051	0.49704	FALSE
Cluster-10647.1	4.76182	0.861969	2.4275	0.30532	FALSE
Cluster-10648.0	1.13215	0	2.7051	0.49704	FALSE
Cluster-10649.0	18.3974	0	6.7116	0.086191	FALSE
Cluster-1065.0	0	0	NA	NA	NA
Cluster-10650.0	1.13215	0	2.7051	0.49704	FALSE
Cluster-10651.0	12.4537	0	6.1492	0.11615	FALSE
Cluster-10652.0	1.13215	0	2.7051	0.49704	FALSE
Cluster-10653.0	0	0	NA	NA	NA
Cluster-10654.0	0	0	NA	NA	NA
Cluster-10655.0	0	0	NA	NA	NA
Cluster-10656.0	7.07594	0	5.339	0.046801	TRUE
Cluster-10657.0	2.2643	0	3.697	0.34873	FALSE
Cluster-10658.0	0	0	NA	NA	NA
Cluster-10659.0	0	0	NA	NA	NA
Cluster-1066.0	0	0	NA	NA	NA
Cluster-10660.0	5.09468	0	4.8656	0.10173	FALSE
Cluster-10661.0	3.11341	0	4.1559	0.23921	FALSE
Cluster-10662.0	0.566075	0	1.7192	0.67169	FALSE
Cluster-10663.0	1.98126	0	3.5056	0.37491	FALSE
Cluster-10664.0	2.54734	0	3.8666	0.31014	FALSE
Cluster-10665.0	0	0	NA	NA	NA
Cluster-10666.0	1.41519	0	3.0239	0.44603	FALSE
Cluster-10667.0	2.83038	0	4.0185	0.272	FALSE
Cluster-10668.0	0.849113	0	2.295	0.56689	FALSE
Cluster-10669.0	0	0	NA	NA	NA
Cluster-1067.0	0	0	NA	NA	NA
Cluster-10670.0	1.41519	0	3.0239	0.44603	FALSE
Cluster-10671.0	1.98126	0	3.5056	0.37491	FALSE
Cluster-10672.0	2.2643	0	3.697	0.34873	FALSE
Cluster-10673.0	1.41519	0	3.0239	0.44603	FALSE
Cluster-10674.0	3.39645	0	4.2813	0.21064	FALSE
Cluster-10675.0	1.13215	0	2.7051	0.49704	FALSE
Cluster-10676.0	0.566075	0	1.7192	0.67169	FALSE
Cluster-10677.0	2.83038	0	4.0185	0.272	FALSE
Cluster-10678.0	1.13215	0	2.7051	0.49704	FALSE
Cluster-10679.0	6.7929	0	5.2802	0.052056	FALSE
Cluster-1068.0	0	0	NA	NA	NA
Cluster-10680.0	1.41519	0	3.0239	0.44603	FALSE
Cluster-10681.0	3.11341	0	4.1559	0.23921	FALSE
Cluster-10682.0	4.5286	0	4.6959	0.12881	FALSE
Cluster-10683.0	0	0	NA	NA	NA
Cluster-10684.0	0.566075	0	1.7192	0.67169	FALSE
Cluster-10685.0	5.94379	0	5.0878	0.07227	FALSE
Cluster-10686.0	1.69823	0	3.2848	0.40659	FALSE
Cluster-10687.0	1.41519	0	3.0239	0.44603	FALSE
Cluster-10688.0	0.849113	0	2.295	0.56689	FALSE
Cluster-10689.0	0.849113	0	2.295	0.56689	FALSE
Cluster-1069.0	0	0	NA	NA	NA
Cluster-10690.0	0	0	NA	NA	NA
Cluster-10691.0	1.98126	0	3.5056	0.37491	FALSE
Cluster-10692.0	1.41519	0	3.0239	0.44603	FALSE
Cluster-10693.0	0	0	NA	NA	NA
Cluster-10694.0	3.96253	0	4.5034	0.16417	FALSE
Cluster-10695.0	1.41519	0	3.0239	0.44603	FALSE
Cluster-10696.0	2.54734	0	3.8666	0.31014	FALSE
Cluster-10697.0	1.69823	0	3.2848	0.40659	FALSE
Cluster-10698.0	0.98069	0	2.4817	0.53454	FALSE
Cluster-10699.0	0.849113	0	2.295	0.56689	FALSE
Cluster-107.0	0	0	NA	NA	NA
Cluster-1070.0	0	0	NA	NA	NA
Cluster-10700.0	1.41519	0	3.0239	0.44603	FALSE
Cluster-10701.0	0.283038	0	1.0124	0.80405	FALSE
Cluster-10702.0	1.13215	0	2.7051	0.49704	FALSE
Cluster-10703.0	0.566075	0	1.7192	0.67169	FALSE
Cluster-10704.0	0.283038	0	1.0124	0.80405	FALSE
Cluster-10705.0	1.41519	0	3.0239	0.44603	FALSE
Cluster-10706.0	2.54734	0	3.8666	0.31014	FALSE
Cluster-10707.0	0.283038	0	1.0124	0.80405	FALSE
Cluster-10708.0	19.5296	0	6.7977	0.082215	FALSE
Cluster-10709.0	0.283038	0	1.0124	0.80405	FALSE
Cluster-1071.0	0	0	NA	NA	NA
Cluster-10710.0	2.83038	0	4.0185	0.272	FALSE
Cluster-10711.0	1.13215	0	2.7051	0.49704	FALSE
Cluster-10712.0	2.83038	0	4.0185	0.272	FALSE
Cluster-10713.0	2.2643	0	3.697	0.34873	FALSE
Cluster-10714.0	0	0	NA	NA	NA
Cluster-10715.0	0	0	NA	NA	NA
Cluster-10716.0	2.2643	0	3.697	0.34873	FALSE
Cluster-10717.0	0	0	NA	NA	NA
Cluster-10717.1	2.02717	0.72528	1.5156	0.62596	FALSE
Cluster-10718.0	1.98126	0	3.5056	0.37491	FALSE
Cluster-10719.0	1.41519	0	3.0239	0.44603	FALSE
Cluster-1072.0	0	0	NA	NA	NA
Cluster-10720.0	2.2643	0	3.697	0.34873	FALSE
Cluster-10721.0	1.98126	0	3.5056	0.37491	FALSE
Cluster-10722.0	189.352	0	23.789	NA	NA
Cluster-10723.0	0.849113	0	2.295	0.56689	FALSE
Cluster-10724.0	1.13215	0	2.7051	0.49704	FALSE
Cluster-10725.0	1.13215	0	2.7051	0.49704	FALSE
Cluster-10726.0	0.849113	0	2.295	0.56689	FALSE
Cluster-10727.0	0	0	NA	NA	NA
Cluster-10728.0	4.5286	0	4.6959	0.12881	FALSE
Cluster-10729.0	1.69823	0	3.2848	0.40659	FALSE
Cluster-1073.0	0	0	NA	NA	NA
Cluster-10730.0	1.13215	0	2.7051	0.49704	FALSE
Cluster-10731.0	0.849113	0	2.295	0.56689	FALSE
Cluster-10732.0	0	0	NA	NA	NA
Cluster-10733.0	1.41519	0	3.0239	0.44603	FALSE
Cluster-10734.0	1.13215	0	2.7051	0.49704	FALSE
Cluster-10735.0	1.13215	0	2.7051	0.49704	FALSE
Cluster-10735.1	0.849113	0	2.295	0.56689	FALSE
Cluster-10736.0	0.849113	0	2.295	0.56689	FALSE
Cluster-10737.0	8.20809	0	5.5528	0.031009	TRUE
Cluster-10738.0	0.566075	0	1.7192	0.67169	FALSE
Cluster-10739.0	0.566075	0	1.7192	0.67169	FALSE
Cluster-1074.0	0	0	NA	NA	NA
Cluster-10740.0	1.13215	0	2.7051	0.49704	FALSE
Cluster-10741.0	3.67949	0	4.3966	0.1858	FALSE
Cluster-10742.0	0.566075	0	1.7192	0.67169	FALSE
Cluster-10743.0	0.849113	0	2.295	0.56689	FALSE
Cluster-10744.0	0.849113	0	2.295	0.56689	FALSE
Cluster-10745.0	4.24557	0	4.6029	0.1453	FALSE
Cluster-10746.0	0	0	NA	NA	NA
Cluster-10747.0	1.98126	0	3.5056	0.37491	FALSE
Cluster-10748.0	0.283038	0	1.0124	0.80405	FALSE
Cluster-10749.0	0.566075	0	1.7192	0.67169	FALSE
Cluster-1075.0	0	0	NA	NA	NA
Cluster-10750.0	2.83038	0	4.0185	0.272	FALSE
Cluster-10751.0	0	0	NA	NA	NA
Cluster-10752.0	0.849113	0	2.295	0.56689	FALSE
Cluster-10753.0	1.69823	0	3.2848	0.40659	FALSE
Cluster-10754.0	0	0	NA	NA	NA
Cluster-10755.0	1.13215	0	2.7051	0.49704	FALSE
Cluster-10756.0	0	0	NA	NA	NA
Cluster-10757.0	5.37772	0	4.9435	0.090631	FALSE
Cluster-10758.0	2.83038	0	4.0185	0.272	FALSE
Cluster-10759.0	0	0	NA	NA	NA
Cluster-1076.0	0	0	NA	NA	NA
Cluster-10760.0	4.5286	0	4.6959	0.12881	FALSE
Cluster-10761.0	0.566075	0	1.7192	0.67169	FALSE
Cluster-10762.0	3.67949	0	4.3966	0.1858	FALSE
Cluster-10763.0	0.849113	0	2.295	0.56689	FALSE
Cluster-10764.0	2.2643	0	3.697	0.34873	FALSE
Cluster-10765.0	0	0	NA	NA	NA
Cluster-10766.0	1.98126	0	3.5056	0.37491	FALSE
Cluster-10767.0	0	0	NA	NA	NA
Cluster-10768.0	0.849113	0	2.295	0.56689	FALSE
Cluster-10769.0	0.566075	0	1.7192	0.67169	FALSE
Cluster-10769.1	3.74528	0	4.4228	0.14271	FALSE
Cluster-1077.0	0	0	NA	NA	NA
Cluster-10770.0	1.41519	0	3.0239	0.44603	FALSE
Cluster-10771.0	1.98126	0	3.5056	0.37491	FALSE
Cluster-10772.0	2.2643	0	3.697	0.34873	FALSE
Cluster-10773.0	0	0	NA	NA	NA
Cluster-10774.0	0	0	NA	NA	NA
Cluster-10775.0	0.849113	0	2.295	0.56689	FALSE
Cluster-10776.0	3.39645	0	4.2813	0.21064	FALSE
Cluster-10777.0	0.849113	0	2.295	0.56689	FALSE
Cluster-10778.0	0	0	NA	NA	NA
Cluster-10779.0	0.849113	0	2.295	0.56689	FALSE
Cluster-1078.0	0	0	NA	NA	NA
Cluster-10780.0	10.4724	0	5.8996	0.13185	FALSE
Cluster-10781.0	0	0	NA	NA	NA
Cluster-10781.1	0.283038	2.63038	-2.8996	0.34033	FALSE
Cluster-10781.2	0	0	NA	NA	NA
Cluster-10782.0	1.13215	0	2.7051	0.49704	FALSE
Cluster-10783.0	0.849113	0	2.295	0.56689	FALSE
Cluster-10784.0	0	0	NA	NA	NA
Cluster-10785.0	0	0	NA	NA	NA
Cluster-10786.0	0	0	NA	NA	NA
Cluster-10787.0	2.54734	0	3.8666	0.31014	FALSE
Cluster-10788.0	0.849113	0	2.295	0.56689	FALSE
Cluster-10789.0	1.41519	0	3.0239	0.44603	FALSE
Cluster-1079.0	0	0	NA	NA	NA
Cluster-10790.0	0.849113	0	2.295	0.56689	FALSE
Cluster-10791.0	3.11341	0	4.1559	0.23921	FALSE
Cluster-10792.0	0	0	NA	NA	NA
Cluster-10793.0	0.283038	0	1.0124	0.80405	FALSE
Cluster-10793.1	0.566075	0	1.7192	0.67169	FALSE
Cluster-10794.0	0.849113	0	2.295	0.56689	FALSE
Cluster-10795.0	0.566075	0	1.7192	0.67169	FALSE
Cluster-10796.0	1.98126	0	3.5056	0.37491	FALSE
Cluster-10797.0	1.41519	0	3.0239	0.44603	FALSE
Cluster-10798.0	0.849113	0	2.295	0.56689	FALSE
Cluster-10799.0	0.566075	0	1.7192	0.67169	FALSE
Cluster-108.0	0	0	NA	NA	NA
Cluster-1080.0	0	0	NA	NA	NA
Cluster-10800.0	1.41519	0	3.0239	0.44603	FALSE
Cluster-10801.0	1.41519	0	3.0239	0.44603	FALSE
Cluster-10802.0	1.69823	0	3.2848	0.40659	FALSE
Cluster-10803.0	0.283038	0	1.0124	0.80405	FALSE
Cluster-10804.0	0	0	NA	NA	NA
Cluster-10805.0	0.283038	0	1.0124	0.80405	FALSE
Cluster-10806.0	0	0	NA	NA	NA
Cluster-10807.0	2.83038	0	4.0185	0.272	FALSE
Cluster-10808.0	1.98126	0	3.5056	0.37491	FALSE
Cluster-10809.0	2.83038	0	4.0185	0.272	FALSE
Cluster-1081.0	0	0	NA	NA	NA
Cluster-10810.0	2.2643	0	3.697	0.34873	FALSE
Cluster-10811.0	0.849113	0	2.295	0.56689	FALSE
Cluster-10812.0	1.13215	0	2.7051	0.49704	FALSE
Cluster-10813.0	0	0	NA	NA	NA
Cluster-10814.0	1.13215	0	2.7051	0.49704	FALSE
Cluster-10815.0	0.566075	0	1.7192	0.67169	FALSE
Cluster-10816.0	2.54734	0	3.8666	0.31014	FALSE
Cluster-10817.0	1.13215	0	2.7051	0.49704	FALSE
Cluster-10818.0	0	0	NA	NA	NA
Cluster-10819.0	1.69823	0	3.2848	0.40659	FALSE
Cluster-1082.0	0	0	NA	NA	NA
Cluster-10820.0	1.13215	0	2.7051	0.49704	FALSE
Cluster-10821.0	1.13215	0.72528	0.68222	0.86203	FALSE
Cluster-10822.0	1.13215	0	2.7051	0.49704	FALSE
Cluster-10823.0	0	0	NA	NA	NA
Cluster-10824.0	2.83038	0	4.0185	0.272	FALSE
Cluster-10825.0	2.2643	0	3.697	0.34873	FALSE
Cluster-10826.0	0.849113	0	2.295	0.56689	FALSE
Cluster-10827.0	5.09468	0	4.8656	0.10173	FALSE
Cluster-10828.0	0.849113	0	2.295	0.56689	FALSE
Cluster-10829.0	0.283038	0	1.0124	0.80405	FALSE
Cluster-1083.0	0	0	NA	NA	NA
Cluster-10830.0	1.41519	0	3.0239	0.44603	FALSE
Cluster-10831.0	1.13215	0	2.7051	0.49704	FALSE
Cluster-10832.0	0	0	NA	NA	NA
Cluster-10833.0	0.849113	0	2.295	0.56689	FALSE
Cluster-10834.0	4.24557	0	4.6029	0.1453	FALSE
Cluster-10835.0	2.83038	0	4.0185	0.272	FALSE
Cluster-10836.0	3.67949	0	4.3966	0.1858	FALSE
Cluster-10837.0	1.41519	0	3.0239	0.44603	FALSE
Cluster-10838.0	1.13215	0	2.7051	0.49704	FALSE
Cluster-10839.0	3.11341	0	4.1559	0.23921	FALSE
Cluster-1084.0	0	0	NA	NA	NA
Cluster-10840.0	0.849113	0	2.295	0.56689	FALSE
Cluster-10841.0	0.849113	0	2.295	0.56689	FALSE
Cluster-10842.0	4.81164	0	4.7833	0.11438	FALSE
Cluster-10843.0	0.283038	0	1.0124	0.80405	FALSE
Cluster-10844.0	1.69823	0	3.2848	0.40659	FALSE
Cluster-10845.0	0.566075	0	1.7192	0.67169	FALSE
Cluster-10846.0	0.566075	0	1.7192	0.67169	FALSE
Cluster-10847.0	1.69823	0	3.2848	0.40659	FALSE
Cluster-10848.0	0.849113	0	2.295	0.56689	FALSE
Cluster-10849.0	1.13215	0	2.7051	0.49704	FALSE
Cluster-1085.0	0	0	NA	NA	NA
Cluster-10850.0	1.98126	0	3.5056	0.37491	FALSE
Cluster-10851.0	7.35898	0	5.3955	0.042137	TRUE
Cluster-10852.0	1.69823	0	3.2848	0.40659	FALSE
Cluster-10853.0	1.13215	0	2.7051	0.49704	FALSE
Cluster-10854.0	0	0	NA	NA	NA
Cluster-10855.0	1.41519	0	3.0239	0.44603	FALSE
Cluster-10856.0	0	0	NA	NA	NA
Cluster-10857.0	2.83038	0	4.0185	0.272	FALSE
Cluster-10858.0	0.849113	0	2.295	0.56689	FALSE
Cluster-10859.0	1.98126	0	3.5056	0.37491	FALSE
Cluster-1086.0	0	0	NA	NA	NA
Cluster-1086.1	2.34423	0.574646	2.0068	0.50996	FALSE
Cluster-10860.0	6.7929	0	5.2802	0.052056	FALSE
Cluster-10861.0	3.67949	0	4.3966	0.1858	FALSE
Cluster-10862.0	0.849113	0	2.295	0.56689	FALSE
Cluster-10863.0	4.5286	0	4.6959	0.12881	FALSE
Cluster-10864.0	1.13215	0	2.7051	0.49704	FALSE
Cluster-10865.0	1.13215	0	2.7051	0.49704	FALSE
Cluster-10866.0	1.41519	0	3.0239	0.44603	FALSE
Cluster-10867.0	0	0	NA	NA	NA
Cluster-10868.0	0.283038	0	1.0124	0.80405	FALSE
Cluster-10869.0	5.66075	0	5.0175	0.080868	FALSE
Cluster-1087.0	0	0	NA	NA	NA
Cluster-10870.0	0.283038	0	1.0124	0.80405	FALSE
Cluster-10871.0	0	0	NA	NA	NA
Cluster-10872.0	1.98126	0	3.5056	0.37491	FALSE
Cluster-10873.0	1.13215	0	2.7051	0.49704	FALSE
Cluster-10873.1	1.74413	0	3.3075	0.40325	FALSE
Cluster-10874.0	1.13215	0	2.7051	0.49704	FALSE
Cluster-10874.1	1.04648	0	2.5681	0.51988	FALSE
Cluster-10875.0	0.566075	0	1.7192	0.67169	FALSE
Cluster-10876.0	1.13215	0	2.7051	0.49704	FALSE
Cluster-10877.0	0	0	NA	NA	NA
Cluster-10878.0	1.69823	0	3.2848	0.40659	FALSE
Cluster-10879.0	2.2643	0	3.697	0.34873	FALSE
Cluster-1088.0	0	0	NA	NA	NA
Cluster-10880.0	4.24557	0	4.6029	0.1453	FALSE
Cluster-10881.0	1.69823	0	3.2848	0.40659	FALSE
Cluster-10882.0	0	0	NA	NA	NA
Cluster-10882.1	1.13215	0	2.7051	0.49704	FALSE
Cluster-10883.0	0.566075	0	1.7192	0.67169	FALSE
Cluster-10884.0	3.11341	0	4.1559	0.23921	FALSE
Cluster-10885.0	3.11341	0	4.1559	0.23921	FALSE
Cluster-10886.0	0.283038	0	1.0124	0.80405	FALSE
Cluster-10886.1	1.39531	0	2.9846	0.45214	FALSE
Cluster-10887.0	1.98126	0	3.5056	0.37491	FALSE
Cluster-10888.0	4.24557	0	4.6029	0.1453	FALSE
Cluster-10889.0	2.2643	0	3.697	0.34873	FALSE
Cluster-1089.0	0	0	NA	NA	NA
Cluster-10890.0	0.566075	0	1.7192	0.67169	FALSE
Cluster-10891.0	1.13215	0	2.7051	0.49704	FALSE
Cluster-10892.0	3.67949	0	4.3966	0.1858	FALSE
Cluster-10893.0	1.13215	0	2.7051	0.49704	FALSE
Cluster-10894.0	1.98126	0	3.5056	0.37491	FALSE
Cluster-10895.0	2.54734	0	3.8666	0.31014	FALSE
Cluster-10896.0	1.69823	0	3.2848	0.40659	FALSE
Cluster-10897.0	1.13215	0	2.7051	0.49704	FALSE
Cluster-10898.0	2.54734	0	3.8666	0.31014	FALSE
Cluster-10899.0	0.566075	0	1.7192	0.67169	FALSE
Cluster-109.0	0	0	NA	NA	NA
Cluster-1090.0	0	0	NA	NA	NA
Cluster-10900.0	1.41519	0	3.0239	0.44603	FALSE
Cluster-10901.0	3.67949	0	4.3966	0.1858	FALSE
Cluster-10902.0	0	0	NA	NA	NA
Cluster-10903.0	1.69823	0	3.2848	0.40659	FALSE
Cluster-10904.0	4.24557	0	4.6029	0.1453	FALSE
Cluster-10905.0	0	0	NA	NA	NA
Cluster-10906.0	0.849113	0	2.295	0.56689	FALSE
Cluster-10907.0	2.83038	0	4.0185	0.272	FALSE
Cluster-10908.0	1.69823	0	3.2848	0.40659	FALSE
Cluster-10909.0	14.4349	0	6.362	0.10397	FALSE
Cluster-1091.0	0	0	NA	NA	NA
Cluster-10910.0	1.69823	0	3.2848	0.40659	FALSE
Cluster-10911.0	1.13215	0	2.7051	0.49704	FALSE
Cluster-10912.0	0.566075	0	1.7192	0.67169	FALSE
Cluster-10913.0	6.22683	0	5.1548	0.064686	FALSE
Cluster-10914.0	1.69823	0	3.2848	0.40659	FALSE
Cluster-10915.0	1.41519	0	3.0239	0.44603	FALSE
Cluster-10916.0	1.13215	0	2.7051	0.49704	FALSE
Cluster-10917.0	0	0	NA	NA	NA
Cluster-10918.0	10.1894	0	5.8601	0.13448	FALSE
Cluster-10919.0	0.849113	0	2.295	0.56689	FALSE
Cluster-1092.0	0	0	NA	NA	NA
Cluster-10920.0	1.41519	0	3.0239	0.44603	FALSE
Cluster-10921.0	2.83038	0	4.0185	0.272	FALSE
Cluster-10922.0	0.283038	0	1.0124	0.80405	FALSE
Cluster-10923.0	1.98126	0	3.5056	0.37491	FALSE
Cluster-10924.0	1.41519	0	3.0239	0.44603	FALSE
Cluster-10925.0	0	0	NA	NA	NA
Cluster-10926.0	0	0	NA	NA	NA
Cluster-10927.0	1.41519	0	3.0239	0.44603	FALSE
Cluster-10928.0	2.83038	0	4.0185	0.272	FALSE
Cluster-10929.0	3.96253	0	4.5034	0.16417	FALSE
Cluster-1093.0	0	0	NA	NA	NA
Cluster-10930.0	2.54734	0	3.8666	0.31014	FALSE
Cluster-10931.0	2.2643	0	3.697	0.34873	FALSE
Cluster-10932.0	0.566075	0	1.7192	0.67169	FALSE
Cluster-10933.0	2.83038	0	4.0185	0.272	FALSE
Cluster-10934.0	2.2643	0	3.697	0.34873	FALSE
Cluster-10935.0	1.13215	0	2.7051	0.49704	FALSE
Cluster-10936.0	0.849113	0	2.295	0.56689	FALSE
Cluster-10937.0	0	0	NA	NA	NA
Cluster-10938.0	0.566075	0	1.7192	0.67169	FALSE
Cluster-10939.0	0	0	NA	NA	NA
Cluster-1094.0	0	0	NA	NA	NA
Cluster-10940.0	1.41519	0	3.0239	0.44603	FALSE
Cluster-10941.0	1.41519	0	3.0239	0.44603	FALSE
Cluster-10942.0	6.7929	0	5.2802	0.052056	FALSE
Cluster-10943.0	0	0	NA	NA	NA
Cluster-10944.0	0	0	NA	NA	NA
Cluster-10945.0	1.69823	0	3.2848	0.40659	FALSE
Cluster-10946.0	6.50987	0	5.2188	0.057985	FALSE
Cluster-10947.0	3.67949	0	4.3966	0.1858	FALSE
Cluster-10948.0	3.11341	0	4.1559	0.23921	FALSE
Cluster-10949.0	2.2643	0	3.697	0.34873	FALSE
Cluster-1095.0	0	0	NA	NA	NA
Cluster-10950.0	0.283038	0	1.0124	0.80405	FALSE
Cluster-10951.0	1.13215	0	2.7051	0.49704	FALSE
Cluster-10952.0	0.849113	0	2.295	0.56689	FALSE
Cluster-10953.0	0	0	NA	NA	NA
Cluster-10954.0	0	0	NA	NA	NA
Cluster-10955.0	1.41519	0	3.0239	0.44603	FALSE
Cluster-10955.1	1.61255	1.23825	0.37823	0.90007	FALSE
Cluster-10955.2	1.69823	0.309562	2.3237	0.54539	FALSE
Cluster-10956.0	2.83038	0	4.0185	0.272	FALSE
Cluster-10957.0	0	0	NA	NA	NA
Cluster-10958.0	0.849113	0	2.295	0.56689	FALSE
Cluster-10959.0	1.98126	0	3.5056	0.37491	FALSE
Cluster-1096.0	0	0	NA	NA	NA
Cluster-10960.0	1.69823	0	3.2848	0.40659	FALSE
Cluster-10961.0	9.05721	0	5.6947	0.023098	TRUE
Cluster-10962.0	0	0	NA	NA	NA
Cluster-10963.0	1.13215	0	2.7051	0.49704	FALSE
Cluster-10964.0	0.849113	0	2.295	0.56689	FALSE
Cluster-10965.0	1.69823	0	3.2848	0.40659	FALSE
Cluster-10966.0	2.54734	0	3.8666	0.31014	FALSE
Cluster-10967.0	1.98126	0	3.5056	0.37491	FALSE
Cluster-10968.0	0.631864	0	1.854	0.64656	FALSE
Cluster-10969.0	0	0	NA	NA	NA
Cluster-1097.0	0	0	NA	NA	NA
Cluster-10970.0	1.98126	0	3.5056	0.37491	FALSE
Cluster-10971.0	1.13215	0	2.7051	0.49704	FALSE
Cluster-10972.0	1.41519	0	3.0239	0.44603	FALSE
Cluster-10973.0	4.5286	0	4.6959	0.12881	FALSE
Cluster-10974.0	1.69823	0	3.2848	0.40659	FALSE
Cluster-10974.1	0	0	NA	NA	NA
Cluster-10974.2	0	0	NA	NA	NA
Cluster-10975.0	1.69823	0	3.2848	0.40659	FALSE
Cluster-10976.0	0	0	NA	NA	NA
Cluster-10977.0	0	0	NA	NA	NA
Cluster-10978.0	1.41519	0	3.0239	0.44603	FALSE
Cluster-10978.1	0.849113	0	2.295	0.56689	FALSE
Cluster-10979.0	0	0	NA	NA	NA
Cluster-1098.0	0	0	NA	NA	NA
Cluster-10980.0	1.13215	0	2.7051	0.49704	FALSE
Cluster-10981.0	2.2643	0	3.697	0.34873	FALSE
Cluster-10982.0	2.54734	0	3.8666	0.31014	FALSE
Cluster-10983.0	3.11341	0	4.1559	0.23921	FALSE
Cluster-10984.0	1.13215	0	2.7051	0.49704	FALSE
Cluster-10984.1	20.8556	0.596885	5.0669	0.00035968	TRUE
Cluster-10985.0	3.39645	0	4.2813	0.21064	FALSE
Cluster-10986.0	1.41519	0	3.0239	0.44603	FALSE
Cluster-10987.0	1.69823	0	3.2848	0.40659	FALSE
Cluster-10988.0	1.13215	0	2.7051	0.49704	FALSE
Cluster-10989.0	255.583	0	24.445	NA	NA
Cluster-1099.0	0	0	NA	NA	NA
Cluster-10990.0	1.13215	0	2.7051	0.49704	FALSE
Cluster-10991.0	2.54734	0	3.8666	0.31014	FALSE
Cluster-10992.0	0.283038	0	1.0124	0.80405	FALSE
Cluster-10993.0	1.98126	0	3.5056	0.37491	FALSE
Cluster-10994.0	9.90632	0	5.8195	0.13722	FALSE
Cluster-10995.0	5.09468	0	4.8656	0.10173	FALSE
Cluster-10996.0	1.69823	0	3.2848	0.40659	FALSE
Cluster-10997.0	2.54734	0	3.8666	0.31014	FALSE
Cluster-10998.0	11.0385	0	5.9754	0.12691	FALSE
Cluster-10999.0	1.69823	0	3.2848	0.40659	FALSE
Cluster-11.0	0	0	NA	NA	NA
Cluster-110.0	0	0	NA	NA	NA
Cluster-1100.0	0.348826	0	1.0124	0.80405	FALSE
Cluster-1100.1	2.2643	0.36264	2.738	0.43107	FALSE
Cluster-11000.0	0.283038	0	1.0124	0.80405	FALSE
Cluster-11001.0	0	0	NA	NA	NA
Cluster-11002.0	0	0	NA	NA	NA
Cluster-11003.0	1.41519	0	3.0239	0.44603	FALSE
Cluster-11004.0	0	0	NA	NA	NA
Cluster-11005.0	0	0	NA	NA	NA
Cluster-11006.0	0.849113	0	2.295	0.56689	FALSE
Cluster-11007.0	0.566075	0	1.7192	0.67169	FALSE
Cluster-11008.0	0.849113	0	2.295	0.56689	FALSE
Cluster-11009.0	7.35898	0	5.3955	0.042137	TRUE
Cluster-1101.0	0	0	NA	NA	NA
Cluster-11010.0	3.96253	0	4.5034	0.16417	FALSE
Cluster-11011.0	1.98126	0	3.5056	0.37491	FALSE
Cluster-11012.0	1.8298	0	3.3862	0.38583	FALSE
Cluster-11013.0	1.13215	0	2.7051	0.49704	FALSE
Cluster-11014.0	1.13215	0	2.7051	0.49704	FALSE
Cluster-11015.0	0.283038	0	1.0124	0.80405	FALSE
Cluster-11016.0	0.849113	0	2.295	0.56689	FALSE
Cluster-11017.0	5.09468	0	4.8656	0.10173	FALSE
Cluster-11018.0	1.13215	0	2.7051	0.49704	FALSE
Cluster-11019.0	1.98126	0	3.5056	0.37491	FALSE
Cluster-1102.0	0	0	NA	NA	NA
Cluster-11020.0	1.41519	0	3.0239	0.44603	FALSE
Cluster-11021.0	1.13215	0	2.7051	0.49704	FALSE
Cluster-11022.0	1.13215	0	2.7051	0.49704	FALSE
Cluster-11023.0	1.41519	0	3.0239	0.44603	FALSE
Cluster-11023.1	3.37657	0.287323	3.3086	0.23582	FALSE
Cluster-11024.0	2.2643	0	3.697	0.34873	FALSE
Cluster-11025.0	4.24557	0	4.6029	0.1453	FALSE
Cluster-11026.0	0	0	NA	NA	NA
Cluster-11027.0	0	0	NA	NA	NA
Cluster-11028.0	0	0	NA	NA	NA
Cluster-11029.0	0.566075	0	1.7192	0.67169	FALSE
Cluster-1103.0	0	0	NA	NA	NA
Cluster-11030.0	3.39645	0	4.2813	0.21064	FALSE
Cluster-11031.0	0	0	NA	NA	NA
Cluster-11032.0	1.13215	0	2.7051	0.49704	FALSE
Cluster-11033.0	6.7929	0	5.2802	0.052056	FALSE
Cluster-11034.0	0	0	NA	NA	NA
Cluster-11035.0	3.39645	0	4.2813	0.21064	FALSE
Cluster-11036.0	2.83038	0	4.0185	0.272	FALSE
Cluster-11037.0	1.98126	0	3.5056	0.37491	FALSE
Cluster-11038.0	1.98126	0	3.5056	0.37491	FALSE
Cluster-11039.0	1.13215	0	2.7051	0.49704	FALSE
Cluster-1104.0	0.283038	0	1.0124	0.80405	FALSE
Cluster-11040.0	2.2643	0	3.697	0.34873	FALSE
Cluster-11041.0	2.54734	0	3.8666	0.31014	FALSE
Cluster-11041.1	1.41519	0	3.0239	0.44603	FALSE
Cluster-11042.0	0	0	NA	NA	NA
Cluster-11043.0	49.2486	0	22.204	NA	NA
Cluster-11044.0	2.2643	0	3.697	0.34873	FALSE
Cluster-11045.0	1.41519	0	3.0239	0.44603	FALSE
Cluster-11046.0	1.13215	0	2.7051	0.49704	FALSE
Cluster-11047.0	0	0	NA	NA	NA
Cluster-11048.0	0.849113	0	2.295	0.56689	FALSE
Cluster-11049.0	0	0	NA	NA	NA
Cluster-1105.0	0	0	NA	NA	NA
Cluster-11050.0	5.09468	0	4.8656	0.10173	FALSE
Cluster-11051.0	0.849113	0	2.295	0.56689	FALSE
Cluster-11052.0	1.41519	0	3.0239	0.44603	FALSE
Cluster-11053.0	2.83038	0	4.0185	0.272	FALSE
Cluster-11054.0	3.39645	0	4.2813	0.21064	FALSE
Cluster-11055.0	0.566075	0	1.7192	0.67169	FALSE
Cluster-11056.0	1.69823	0	3.2848	0.40659	FALSE
Cluster-11057.0	1.41519	0	3.0239	0.44603	FALSE
Cluster-11058.0	1.13215	0	2.7051	0.49704	FALSE
Cluster-11059.0	2.54734	0	3.8666	0.31014	FALSE
Cluster-1106.0	0	0	NA	NA	NA
Cluster-11060.0	1.98126	0	3.5056	0.37491	FALSE
Cluster-11061.0	2.2643	0	3.697	0.34873	FALSE
Cluster-11062.0	3.39645	0	4.2813	0.21064	FALSE
Cluster-11063.0	3.67949	0	4.3966	0.1858	FALSE
Cluster-11064.0	1.98126	0	3.5056	0.37491	FALSE
Cluster-11065.0	1.13215	0	2.7051	0.49704	FALSE
Cluster-11066.0	2.2643	0	3.697	0.34873	FALSE
Cluster-11067.0	0.283038	0	1.0124	0.80405	FALSE
Cluster-11067.1	6.18541	1.23825	2.3053	0.23739	FALSE
Cluster-11068.0	1.98126	0	3.5056	0.37491	FALSE
Cluster-11069.0	0.849113	0	2.295	0.56689	FALSE
Cluster-1107.0	0	0	NA	NA	NA
Cluster-11070.0	5.37772	0	4.9435	0.090631	FALSE
Cluster-11071.0	2.83038	0	4.0185	0.272	FALSE
Cluster-11072.0	3.39645	0	4.2813	0.21064	FALSE
Cluster-11073.0	1.41519	0	3.0239	0.44603	FALSE
Cluster-11074.0	1.69823	0	3.2848	0.40659	FALSE
Cluster-11075.0	0	0	NA	NA	NA
Cluster-11075.1	0	0	NA	NA	NA
Cluster-11075.2	0.348826	0	1.0124	0.80405	FALSE
Cluster-11075.3	1.04648	0	2.5681	0.51988	FALSE
Cluster-11076.0	5.45764	0	4.9654	0.063489	FALSE
Cluster-11077.0	1.98126	0	3.5056	0.37491	FALSE
Cluster-11078.0	0	0	NA	NA	NA
Cluster-11079.0	0.849113	0	2.295	0.56689	FALSE
Cluster-1108.0	0	0	NA	NA	NA
Cluster-11080.0	0.283038	0	1.0124	0.80405	FALSE
Cluster-11081.0	1.13215	0	2.7051	0.49704	FALSE
Cluster-11082.0	0.849113	0	2.295	0.56689	FALSE
Cluster-11083.0	2.54734	0	3.8666	0.31014	FALSE
Cluster-11084.0	83.2131	0	22.911	NA	NA
Cluster-11085.0	0.849113	0	2.295	0.56689	FALSE
Cluster-11086.0	3.11341	0	4.1559	0.23921	FALSE
Cluster-11087.0	0.566075	0	1.7192	0.67169	FALSE
Cluster-11088.0	0	0	NA	NA	NA
Cluster-11088.1	4.29904	0	4.6076	0.10317	FALSE
Cluster-11089.0	0.283038	0	1.0124	0.80405	FALSE
Cluster-11089.1	1.61255	0	3.1999	0.41918	FALSE
Cluster-1109.0	0	0	NA	NA	NA
Cluster-11090.0	1.41519	0	3.0239	0.44603	FALSE
Cluster-11091.0	0	0	NA	NA	NA
Cluster-11092.0	1.69823	0	3.2848	0.40659	FALSE
Cluster-11093.0	3.67949	0	4.3966	0.1858	FALSE
Cluster-11094.0	1.41519	0	3.0239	0.44603	FALSE
Cluster-11095.0	0.849113	0	2.295	0.56689	FALSE
Cluster-11096.0	1.13215	0	2.7051	0.49704	FALSE
Cluster-11097.0	0	0	NA	NA	NA
Cluster-11098.0	2.83038	0	4.0185	0.272	FALSE
Cluster-11099.0	1.69823	0	3.2848	0.40659	FALSE
Cluster-111.0	0	0	NA	NA	NA
Cluster-1110.0	0	0	NA	NA	NA
Cluster-11100.0	1.69823	0	3.2848	0.40659	FALSE
Cluster-11101.0	3.39645	0	4.2813	0.21064	FALSE
Cluster-11102.0	1.69823	0	3.2848	0.40659	FALSE
Cluster-11103.0	3.96253	0	4.5034	0.16417	FALSE
Cluster-11104.0	0	0	NA	NA	NA
Cluster-11105.0	0.283038	0	1.0124	0.80405	FALSE
Cluster-11106.0	0.849113	0	2.295	0.56689	FALSE
Cluster-11107.0	2.54734	0	3.8666	0.31014	FALSE
Cluster-11108.0	2.54734	0	3.8666	0.31014	FALSE
Cluster-11109.0	2.2643	0	3.697	0.34873	FALSE
Cluster-1111.0	0	0	NA	NA	NA
Cluster-11110.0	0	0	NA	NA	NA
Cluster-11111.0	0	0	NA	NA	NA
Cluster-11112.0	1.13215	0	2.7051	0.49704	FALSE
Cluster-11113.0	1.13215	0	2.7051	0.49704	FALSE
Cluster-11114.0	1.98126	0	3.5056	0.37491	FALSE
Cluster-11115.0	2.2643	0	3.697	0.34873	FALSE
Cluster-11116.0	0	0	NA	NA	NA
Cluster-11117.0	0	0	NA	NA	NA
Cluster-11118.0	3.39645	0	4.2813	0.21064	FALSE
Cluster-11119.0	2.2643	0	3.697	0.34873	FALSE
Cluster-1112.0	0	0	NA	NA	NA
Cluster-11120.0	0.566075	0	1.7192	0.67169	FALSE
Cluster-11120.1	1.96138	0	3.4814	0.35984	FALSE
Cluster-11121.0	0	0	NA	NA	NA
Cluster-11122.0	2.54734	0	3.8666	0.31014	FALSE
Cluster-11123.0	0	0	NA	NA	NA
Cluster-11123.1	5.37772	0	4.9435	0.090631	FALSE
Cluster-11124.0	3.39645	0	4.2813	0.21064	FALSE
Cluster-11125.0	3.11341	0	4.1559	0.23921	FALSE
Cluster-11126.0	2.2643	0	3.697	0.34873	FALSE
Cluster-11127.0	14.1519	0	6.3335	0.10554	FALSE
Cluster-11128.0	1.69823	0	3.2848	0.40659	FALSE
Cluster-11129.0	1.13215	0	2.7051	0.49704	FALSE
Cluster-1113.0	0	0	NA	NA	NA
Cluster-11130.0	3.96253	0	4.5034	0.16417	FALSE
Cluster-11131.0	2.83038	0	4.0185	0.272	FALSE
Cluster-11132.0	0.566075	0	1.7192	0.67169	FALSE
Cluster-11133.0	2.83038	0	4.0185	0.272	FALSE
Cluster-11134.0	2.54734	0	3.8666	0.31014	FALSE
Cluster-11135.0	0	0	NA	NA	NA
Cluster-11136.0	0.849113	0	2.295	0.56689	FALSE
Cluster-11137.0	0	0	NA	NA	NA
Cluster-11138.0	4.24557	0	4.6029	0.1453	FALSE
Cluster-11139.0	0	0	NA	NA	NA
Cluster-1114.0	0	0	NA	NA	NA
Cluster-11140.0	0	0	NA	NA	NA
Cluster-11141.0	1.98126	0	3.5056	0.37491	FALSE
Cluster-11142.0	0	1.08792	-2.5643	0.51992	FALSE
Cluster-11143.0	0.283038	0	1.0124	0.80405	FALSE
Cluster-11143.1	1.45187	0	3.0382	0.44381	FALSE
Cluster-11144.0	0.849113	0	2.295	0.56689	FALSE
Cluster-11145.0	1.41519	0	3.0239	0.44603	FALSE
Cluster-11146.0	0.849113	0	2.295	0.56689	FALSE
Cluster-11147.0	7.64202	0	5.4499	0.037991	TRUE
Cluster-11148.0	1.98126	0	3.5056	0.37491	FALSE
Cluster-11149.0	0	0	NA	NA	NA
Cluster-1115.0	0	0	NA	NA	NA
Cluster-11150.0	14.718	0	6.39	0.10244	FALSE
Cluster-11151.0	1.13215	0	2.7051	0.49704	FALSE
Cluster-11152.0	1.98126	0	3.5056	0.37491	FALSE
Cluster-11153.0	0	0	NA	NA	NA
Cluster-11154.0	0	0	NA	NA	NA
Cluster-11155.0	1.13215	0	2.7051	0.49704	FALSE
Cluster-11156.0	0.849113	0	2.295	0.56689	FALSE
Cluster-11157.0	0	0	NA	NA	NA
Cluster-11158.0	0	0	NA	NA	NA
Cluster-11159.0	0	0	NA	NA	NA
Cluster-1116.0	0	0	NA	NA	NA
Cluster-11160.0	0.849113	0	2.295	0.56689	FALSE
Cluster-11161.0	1.13215	0	2.7051	0.49704	FALSE
Cluster-11162.0	0	0	NA	NA	NA
Cluster-11163.0	2.2643	0	3.697	0.34873	FALSE
Cluster-11164.0	2.83038	0	4.0185	0.272	FALSE
Cluster-11165.0	2.2643	0	3.697	0.34873	FALSE
Cluster-11166.0	4.24557	0	4.6029	0.1453	FALSE
Cluster-11167.0	1.13215	0	2.7051	0.49704	FALSE
Cluster-11168.0	1.13215	0	2.7051	0.49704	FALSE
Cluster-11169.0	1.69823	0	3.2848	0.40659	FALSE
Cluster-1117.0	0	0	NA	NA	NA
Cluster-11170.0	0.849113	0	2.295	0.56689	FALSE
Cluster-11171.0	0.566075	0	1.7192	0.67169	FALSE
Cluster-11172.0	1.13215	0	2.7051	0.49704	FALSE
Cluster-11173.0	3.39645	0	4.2813	0.21064	FALSE
Cluster-11173.1	0.849113	0	2.295	0.56689	FALSE
Cluster-11174.0	3.11341	0	4.1559	0.23921	FALSE
Cluster-11174.1	1.74413	0	3.3075	0.40325	FALSE
Cluster-11174.2	0.283038	0	1.0124	0.80405	FALSE
Cluster-11175.0	1.98126	0	3.5056	0.37491	FALSE
Cluster-11176.0	1.41519	0	3.0239	0.44603	FALSE
Cluster-11177.0	1.13215	0	2.7051	0.49704	FALSE
Cluster-11178.0	0	0	NA	NA	NA
Cluster-11179.0	0	0	NA	NA	NA
Cluster-1118.0	0	0	NA	NA	NA
Cluster-11180.0	3.96253	0	4.5034	0.16417	FALSE
Cluster-11181.0	1.98126	0	3.5056	0.37491	FALSE
Cluster-11182.0	1.41519	0	3.0239	0.44603	FALSE
Cluster-11183.0	1.41519	0	3.0239	0.44603	FALSE
Cluster-11184.0	1.41519	0	3.0239	0.44603	FALSE
Cluster-11185.0	0	0	NA	NA	NA
Cluster-11186.0	9.90632	0	5.8195	0.13722	FALSE
Cluster-11187.0	0	0	NA	NA	NA
Cluster-11188.0	1.98126	0	3.5056	0.37491	FALSE
Cluster-11189.0	7.64202	0	5.4499	0.037991	TRUE
Cluster-1119.0	0	0	NA	NA	NA
Cluster-11190.0	2.54734	0	3.8666	0.31014	FALSE
Cluster-11191.0	2.83038	0	4.0185	0.272	FALSE
Cluster-11192.0	0.566075	0	1.7192	0.67169	FALSE
Cluster-11192.1	2.61313	0	3.9035	0.25481	FALSE
Cluster-11193.0	1.41519	0	3.0239	0.44603	FALSE
Cluster-11194.0	2.83038	0	4.0185	0.272	FALSE
Cluster-11195.0	30.285	0	21.039	NA	NA
Cluster-11196.0	1.41519	0	3.0239	0.44603	FALSE
Cluster-11197.0	2.54734	0	3.8666	0.31014	FALSE
Cluster-11198.0	0.283038	0	1.0124	0.80405	FALSE
Cluster-11199.0	0.283038	0	1.0124	0.80405	FALSE
Cluster-11199.1	1.39531	0	2.9846	0.45214	FALSE
Cluster-11199.2	0.566075	0	1.7192	0.67169	FALSE
Cluster-112.0	0	0	NA	NA	NA
Cluster-1120.0	0	0	NA	NA	NA
Cluster-11200.0	0	0	NA	NA	NA
Cluster-11201.0	1.41519	0	3.0239	0.44603	FALSE
Cluster-11202.0	4.24557	0	4.6029	0.1453	FALSE
Cluster-11203.0	0.849113	0	2.295	0.56689	FALSE
Cluster-11204.0	4.24557	0	4.6029	0.1453	FALSE
Cluster-11205.0	2.54734	0	3.8666	0.31014	FALSE
Cluster-11206.0	2.83038	0	4.0185	0.272	FALSE
Cluster-11207.0	0	0	NA	NA	NA
Cluster-11207.1	17.271	1.54781	3.465	0.011462	TRUE
Cluster-11207.2	2.09296	0	3.5712	0.36579	FALSE
Cluster-11207.3	0	0	NA	NA	NA
Cluster-11207.4	1.19794	0	2.7794	0.48488	FALSE
Cluster-11207.5	3.07365	0	4.1267	0.20278	FALSE
Cluster-11208.0	1.98126	0	3.5056	0.37491	FALSE
Cluster-11209.0	1.69823	0	3.2848	0.40659	FALSE
Cluster-1121.0	0	0	NA	NA	NA
Cluster-11210.0	4.5286	0	4.6959	0.12881	FALSE
Cluster-11211.0	1.13215	0	2.7051	0.49704	FALSE
Cluster-11212.0	0.849113	0	2.295	0.56689	FALSE
Cluster-11213.0	2.83038	0	4.0185	0.272	FALSE
Cluster-11214.0	2.83038	0	4.0185	0.272	FALSE
Cluster-11215.0	1.69823	0	3.2848	0.40659	FALSE
Cluster-11216.0	0	0	NA	NA	NA
Cluster-11217.0	0.849113	0	2.295	0.56689	FALSE
Cluster-11218.0	0.849113	0	2.295	0.56689	FALSE
Cluster-11219.0	0.283038	0	1.0124	0.80405	FALSE
Cluster-1122.0	0	0	NA	NA	NA
Cluster-11220.0	2.2643	0	3.697	0.34873	FALSE
Cluster-11221.0	1.13215	0	2.7051	0.49704	FALSE
Cluster-11222.0	15.8501	0	6.4968	0.096795	FALSE
Cluster-11223.0	2.54734	0	3.8666	0.31014	FALSE
Cluster-11224.0	4.81164	0	4.7833	0.11438	FALSE
Cluster-11225.0	0.283038	0	1.0124	0.80405	FALSE
Cluster-11226.0	0.849113	0	2.295	0.56689	FALSE
Cluster-11227.0	1.98126	0	3.5056	0.37491	FALSE
Cluster-11228.0	1.98126	0	3.5056	0.37491	FALSE
Cluster-11229.0	1.41519	0	3.0239	0.44603	FALSE
Cluster-1123.0	0	0	NA	NA	NA
Cluster-11230.0	3.67949	0	4.3966	0.1858	FALSE
Cluster-11231.0	1.41519	0	3.0239	0.44603	FALSE
Cluster-11232.0	0.566075	0	1.7192	0.67169	FALSE
Cluster-11233.0	1.41519	0	3.0239	0.44603	FALSE
Cluster-11234.0	0.849113	0	2.295	0.56689	FALSE
Cluster-11235.0	2.54734	0	3.8666	0.31014	FALSE
Cluster-11236.0	1.13215	0	2.7051	0.49704	FALSE
Cluster-11237.0	1.41519	0	3.0239	0.44603	FALSE
Cluster-11238.0	0	0	NA	NA	NA
Cluster-11239.0	1.41519	0	3.0239	0.44603	FALSE
Cluster-1124.0	0	0	NA	NA	NA
Cluster-11240.0	1.41519	0	3.0239	0.44603	FALSE
Cluster-11241.0	3.39645	0	4.2813	0.21064	FALSE
Cluster-11242.0	3.11341	0	4.1559	0.23921	FALSE
Cluster-11243.0	3.11341	0	4.1559	0.23921	FALSE
Cluster-11244.0	1.41519	0	3.0239	0.44603	FALSE
Cluster-11245.0	0.566075	0	1.7192	0.67169	FALSE
Cluster-11246.0	1.13215	0	2.7051	0.49704	FALSE
Cluster-11247.0	1.13215	0	2.7051	0.49704	FALSE
Cluster-11247.1	3.19334	1.85737	0.78891	0.75137	FALSE
Cluster-11248.0	4.24557	0	4.6029	0.1453	FALSE
Cluster-11249.0	0.849113	0	2.295	0.56689	FALSE
Cluster-1125.0	0	0	NA	NA	NA
Cluster-11250.0	0	0	NA	NA	NA
Cluster-11250.1	4.05434	1.81289	1.1466	0.59074	FALSE
Cluster-11251.0	1.13215	0	2.7051	0.49704	FALSE
Cluster-11252.0	1.69823	0	3.2848	0.40659	FALSE
Cluster-11253.0	1.41519	0	3.0239	0.44603	FALSE
Cluster-11254.0	7.64202	0	5.4499	0.037991	TRUE
Cluster-11255.0	2.54734	0	3.8666	0.31014	FALSE
Cluster-11256.0	0	0	NA	NA	NA
Cluster-11256.1	0	0	NA	NA	NA
Cluster-11257.0	3.67949	0	4.3966	0.1858	FALSE
Cluster-11258.0	0	0	NA	NA	NA
Cluster-11259.0	0.849113	0	2.295	0.56689	FALSE
Cluster-1126.0	0	0	NA	NA	NA
Cluster-11260.0	5.66075	0	5.0175	0.080868	FALSE
Cluster-11261.0	1.98126	0	3.5056	0.37491	FALSE
Cluster-11262.0	0	0	NA	NA	NA
Cluster-11263.0	0.283038	0	1.0124	0.80405	FALSE
Cluster-11264.0	2.2643	0	3.697	0.34873	FALSE
Cluster-11265.0	2.83038	0	4.0185	0.272	FALSE
Cluster-11266.0	3.96253	0	4.5034	0.16417	FALSE
Cluster-11267.0	0.566075	0	1.7192	0.67169	FALSE
Cluster-11268.0	1.41519	0	3.0239	0.44603	FALSE
Cluster-11269.0	1.69823	0	3.2848	0.40659	FALSE
Cluster-1127.0	0	0	NA	NA	NA
Cluster-11270.0	2.54734	0	3.8666	0.31014	FALSE
Cluster-11271.0	0.849113	0	2.295	0.56689	FALSE
Cluster-11271.1	4.98912	0	4.8313	0.069682	FALSE
Cluster-11272.0	1.41519	0	3.0239	0.44603	FALSE
Cluster-11273.0	0.348826	0	1.0124	0.80405	FALSE
Cluster-11274.0	2.2643	0	3.697	0.34873	FALSE
Cluster-11275.0	3.11341	0	4.1559	0.23921	FALSE
Cluster-11276.0	0	0	NA	NA	NA
Cluster-11277.0	1.13215	0	2.7051	0.49704	FALSE
Cluster-11278.0	0	0	NA	NA	NA
Cluster-11279.0	1.13215	0	2.7051	0.49704	FALSE
Cluster-1128.0	0	0	NA	NA	NA
Cluster-11280.0	0.283038	0	1.0124	0.80405	FALSE
Cluster-11280.1	0.283038	0	1.0124	0.80405	FALSE
Cluster-11281.0	0.849113	0	2.295	0.56689	FALSE
Cluster-11282.0	0	0	NA	NA	NA
Cluster-11283.0	1.41519	0	3.0239	0.44603	FALSE
Cluster-11284.0	1.98126	0	3.5056	0.37491	FALSE
Cluster-11285.0	1.69823	0	3.2848	0.40659	FALSE
Cluster-11286.0	2.2643	0	3.697	0.34873	FALSE
Cluster-11287.0	9.05721	0	5.6947	0.023098	TRUE
Cluster-11288.0	0.849113	0	2.295	0.56689	FALSE
Cluster-11289.0	0.849113	0	2.295	0.56689	FALSE
Cluster-1129.0	0	0	NA	NA	NA
Cluster-11290.0	0	0	NA	NA	NA
Cluster-11291.0	0.849113	0	2.295	0.56689	FALSE
Cluster-11292.0	0	0	NA	NA	NA
Cluster-11293.0	1.13215	0	2.7051	0.49704	FALSE
Cluster-11294.0	3.39645	0	4.2813	0.21064	FALSE
Cluster-11295.0	0.283038	0	1.0124	0.80405	FALSE
Cluster-11296.0	0.849113	0	2.295	0.56689	FALSE
Cluster-11297.0	3.39645	0	4.2813	0.21064	FALSE
Cluster-11298.0	1.98126	0	3.5056	0.37491	FALSE
Cluster-11298.1	2.14952	3.63439	-0.78437	0.68611	FALSE
Cluster-11299.0	1.13215	0	2.7051	0.49704	FALSE
Cluster-113.0	0	0	NA	NA	NA
Cluster-1130.0	0	0	NA	NA	NA
Cluster-11300.0	3.96253	0	4.5034	0.16417	FALSE
Cluster-11301.0	1.98126	0	3.5056	0.37491	FALSE
Cluster-11302.0	127.084	0	23.495	NA	NA
Cluster-11303.0	4.5286	0	4.6959	0.12881	FALSE
Cluster-11304.0	4.24557	0	4.6029	0.1453	FALSE
Cluster-11305.0	5.37772	0	4.9435	0.090631	FALSE
Cluster-11306.0	1.13215	0	2.7051	0.49704	FALSE
Cluster-11307.0	3.11341	0	4.1559	0.23921	FALSE
Cluster-11308.0	1.69823	0	3.2848	0.40659	FALSE
Cluster-11309.0	2.2643	0	3.697	0.34873	FALSE
Cluster-1131.0	0	0	NA	NA	NA
Cluster-11310.0	1.41519	0	3.0239	0.44603	FALSE
Cluster-11311.0	2.83038	0	4.0185	0.272	FALSE
Cluster-11312.0	4.24557	0	4.6029	0.1453	FALSE
Cluster-11313.0	0.283038	0	1.0124	0.80405	FALSE
Cluster-11314.0	1.98126	0	3.5056	0.37491	FALSE
Cluster-11315.0	3.39645	0	4.2813	0.21064	FALSE
Cluster-11316.0	2.54734	0	3.8666	0.31014	FALSE
Cluster-11317.0	9.34024	0	5.739	0.020991	TRUE
Cluster-11318.0	17.5483	0	6.6435	0.089446	FALSE
Cluster-11319.0	1.41519	0	3.0239	0.44603	FALSE
Cluster-1132.0	0	0	NA	NA	NA
Cluster-11320.0	0.283038	0	1.0124	0.80405	FALSE
Cluster-11321.0	2.2643	0	3.697	0.34873	FALSE
Cluster-11322.0	7.35898	0	5.3955	0.042137	TRUE
Cluster-11323.0	1.69823	0	3.2848	0.40659	FALSE
Cluster-11324.0	1.41519	0	3.0239	0.44603	FALSE
Cluster-11325.0	0.849113	0	2.295	0.56689	FALSE
Cluster-11326.0	1.41519	0	3.0239	0.44603	FALSE
Cluster-11327.0	1.13215	0	2.7051	0.49704	FALSE
Cluster-11328.0	1.98126	0	3.5056	0.37491	FALSE
Cluster-11329.0	1.98126	0	3.5056	0.37491	FALSE
Cluster-1133.0	0	0	NA	NA	NA
Cluster-11330.0	1.13215	0	2.7051	0.49704	FALSE
Cluster-11331.0	2.54734	0	3.8666	0.31014	FALSE
Cluster-11332.0	0	0	NA	NA	NA
Cluster-11333.0	0.849113	0	2.295	0.56689	FALSE
Cluster-11334.0	0	0	NA	NA	NA
Cluster-11335.0	0	0	NA	NA	NA
Cluster-11335.1	0	0	NA	NA	NA
Cluster-11336.0	0	0	NA	NA	NA
Cluster-11336.1	0	0	NA	NA	NA
Cluster-11337.0	0	0	NA	NA	NA
Cluster-11338.0	3.11341	0	4.1559	0.23921	FALSE
Cluster-11339.0	0.849113	0	2.295	0.56689	FALSE
Cluster-1134.0	0	0	NA	NA	NA
Cluster-11340.0	0	0	NA	NA	NA
Cluster-11340.1	0	0	NA	NA	NA
Cluster-11341.0	9.34024	0	5.739	0.020991	TRUE
Cluster-11342.0	1.69823	0	3.2848	0.40659	FALSE
Cluster-11343.0	1.13215	0	2.7051	0.49704	FALSE
Cluster-11344.0	1.13215	0	2.7051	0.49704	FALSE
Cluster-11345.0	0	0	NA	NA	NA
Cluster-11346.0	1.69823	0	3.2848	0.40659	FALSE
Cluster-11347.0	1.41519	0	3.0239	0.44603	FALSE
Cluster-11348.0	0	0	NA	NA	NA
Cluster-11349.0	7.64202	0	5.4499	0.037991	TRUE
Cluster-1135.0	0	0	NA	NA	NA
Cluster-11350.0	0.849113	0	2.295	0.56689	FALSE
Cluster-11351.0	0.566075	0	1.7192	0.67169	FALSE
Cluster-11352.0	4.81164	0	4.7833	0.11438	FALSE
Cluster-11353.0	1.41519	0	3.0239	0.44603	FALSE
Cluster-11354.0	1.13215	0	2.7051	0.49704	FALSE
Cluster-11355.0	1.98126	0	3.5056	0.37491	FALSE
Cluster-11356.0	5.09468	0	4.8656	0.10173	FALSE
Cluster-11357.0	0.566075	0	1.7192	0.67169	FALSE
Cluster-11358.0	0	0	NA	NA	NA
Cluster-11359.0	1.98126	0	3.5056	0.37491	FALSE
Cluster-1136.0	0	0	NA	NA	NA
Cluster-11360.0	3.39645	0	4.2813	0.21064	FALSE
Cluster-11361.0	1.13215	0	2.7051	0.49704	FALSE
Cluster-11362.0	1.13215	0	2.7051	0.49704	FALSE
Cluster-11363.0	0.566075	0	1.7192	0.67169	FALSE
Cluster-11364.0	3.67949	0	4.3966	0.1858	FALSE
Cluster-11365.0	3.67949	0	4.3966	0.1858	FALSE
Cluster-11366.0	1.98126	0	3.5056	0.37491	FALSE
Cluster-11367.0	1.13215	0	2.7051	0.49704	FALSE
Cluster-11368.0	1.41519	0	3.0239	0.44603	FALSE
Cluster-11369.0	1.13215	0	2.7051	0.49704	FALSE
Cluster-1137.0	0	0	NA	NA	NA
Cluster-11370.0	3.11341	0	4.1559	0.23921	FALSE
Cluster-11371.0	5.66075	0	5.0175	0.080868	FALSE
Cluster-11372.0	4.81164	0	4.7833	0.11438	FALSE
Cluster-11372.1	0	0	NA	NA	NA
Cluster-11373.0	1.98126	0	3.5056	0.37491	FALSE
Cluster-11374.0	1.98126	0	3.5056	0.37491	FALSE
Cluster-11375.0	6.7929	0	5.2802	0.052056	FALSE
Cluster-11376.0	0.849113	0	2.295	0.56689	FALSE
Cluster-11377.0	2.83038	0	4.0185	0.272	FALSE
Cluster-11378.0	10.7554	0	5.938	0.12933	FALSE
Cluster-11379.0	0.283038	0	1.0124	0.80405	FALSE
Cluster-1138.0	0	0	NA	NA	NA
Cluster-11380.0	0.566075	0	1.7192	0.67169	FALSE
Cluster-11381.0	0.283038	0	1.0124	0.80405	FALSE
Cluster-11382.0	1.69823	0	3.2848	0.40659	FALSE
Cluster-11383.0	1.98126	0	3.5056	0.37491	FALSE
Cluster-11383.1	0.849113	0.36264	1.3333	0.73939	FALSE
Cluster-11384.0	0.566075	0	1.7192	0.67169	FALSE
Cluster-11385.0	2.83038	0	4.0185	0.272	FALSE
Cluster-11386.0	1.13215	0	2.7051	0.49704	FALSE
Cluster-11387.0	1.69823	0	3.2848	0.40659	FALSE
Cluster-11388.0	6.22683	0	5.1548	0.064686	FALSE
Cluster-11389.0	1.41519	0	3.0239	0.44603	FALSE
Cluster-1139.0	0	0	NA	NA	NA
Cluster-11390.0	1.98126	0	3.5056	0.37491	FALSE
Cluster-11391.0	1.98126	0	3.5056	0.37491	FALSE
Cluster-11392.0	0.283038	0	1.0124	0.80405	FALSE
Cluster-11393.0	0	0	NA	NA	NA
Cluster-11394.0	3.11341	0	4.1559	0.23921	FALSE
Cluster-11395.0	0	0	NA	NA	NA
Cluster-11396.0	0.566075	0	1.7192	0.67169	FALSE
Cluster-11397.0	0.849113	0	2.295	0.56689	FALSE
Cluster-11398.0	0.566075	0	1.7192	0.67169	FALSE
Cluster-11399.0	0.566075	0	1.7192	0.67169	FALSE
Cluster-114.0	0	0	NA	NA	NA
Cluster-1140.0	0	0	NA	NA	NA
Cluster-11400.0	3.96253	0	4.5034	0.16417	FALSE
Cluster-11401.0	0	0	NA	NA	NA
Cluster-11402.0	1.13215	0	2.7051	0.49704	FALSE
Cluster-11403.0	2.83038	0	4.0185	0.272	FALSE
Cluster-11404.0	4.24557	0	4.6029	0.1453	FALSE
Cluster-11405.0	0.566075	0	1.7192	0.67169	FALSE
Cluster-11406.0	1.41519	0	3.0239	0.44603	FALSE
Cluster-11407.0	0	0	NA	NA	NA
Cluster-11408.0	1.69823	0	3.2848	0.40659	FALSE
Cluster-11409.0	0.566075	0	1.7192	0.67169	FALSE
Cluster-1141.0	0	0	NA	NA	NA
Cluster-11410.0	3.67949	0	4.3966	0.1858	FALSE
Cluster-11411.0	1.98126	0	3.5056	0.37491	FALSE
Cluster-11412.0	1.41519	0	3.0239	0.44603	FALSE
Cluster-11413.0	0.566075	0	1.7192	0.67169	FALSE
Cluster-11414.0	4.24557	0	4.6029	0.1453	FALSE
Cluster-11415.0	1.69823	0	3.2848	0.40659	FALSE
Cluster-11416.0	3.39645	0	4.2813	0.21064	FALSE
Cluster-11417.0	0	0	NA	NA	NA
Cluster-11418.0	1.13215	0	2.7051	0.49704	FALSE
Cluster-11419.0	2.83038	0	4.0185	0.272	FALSE
Cluster-1142.0	0	0	NA	NA	NA
Cluster-11420.0	1.98126	0	3.5056	0.37491	FALSE
Cluster-11421.0	0.849113	0	2.295	0.56689	FALSE
Cluster-11422.0	0	0	NA	NA	NA
Cluster-11423.0	1.41519	0	3.0239	0.44603	FALSE
Cluster-11424.0	0	0	NA	NA	NA
Cluster-11425.0	7.92505	0	5.5023	0.0343	TRUE
Cluster-11426.0	1.13215	0	2.7051	0.49704	FALSE
Cluster-11427.0	2.2643	0	3.697	0.34873	FALSE
Cluster-11428.0	3.67949	0	4.3966	0.1858	FALSE
Cluster-11429.0	0	0	NA	NA	NA
Cluster-1143.0	0	0	NA	NA	NA
Cluster-11430.0	1.98126	0	3.5056	0.37491	FALSE
Cluster-11431.0	0.849113	0	2.295	0.56689	FALSE
Cluster-11432.0	3.39645	0	4.2813	0.21064	FALSE
Cluster-11433.0	3.39645	0	4.2813	0.21064	FALSE
Cluster-11434.0	2.54734	0	3.8666	0.31014	FALSE
Cluster-11435.0	0	0	NA	NA	NA
Cluster-11436.0	24.9073	0	7.1484	NA	NA
Cluster-11437.0	377.572	0	24.967	NA	NA
Cluster-11438.0	1.98126	0	3.5056	0.37491	FALSE
Cluster-11439.0	2.83038	0	4.0185	0.272	FALSE
Cluster-1144.0	0	0	NA	NA	NA
Cluster-11440.0	0	0	NA	NA	NA
Cluster-11441.0	2.54734	0	3.8666	0.31014	FALSE
Cluster-11441.1	2.83038	0.36264	3.0592	0.34612	FALSE
Cluster-11441.2	1.81483	0	3.3618	0.39536	FALSE
Cluster-11442.0	2.83038	0	4.0185	0.272	FALSE
Cluster-11443.0	0	0	NA	NA	NA
Cluster-11444.0	0	0	NA	NA	NA
Cluster-11445.0	1.13215	0	2.7051	0.49704	FALSE
Cluster-11446.0	1.98126	0	3.5056	0.37491	FALSE
Cluster-11447.0	0.566075	0	1.7192	0.67169	FALSE
Cluster-11448.0	1.41519	0	3.0239	0.44603	FALSE
Cluster-11449.0	1.13215	0	2.7051	0.49704	FALSE
Cluster-1145.0	0	0	NA	NA	NA
Cluster-11450.0	0	0	NA	NA	NA
Cluster-11451.0	1.41519	0	3.0239	0.44603	FALSE
Cluster-11452.0	1.98126	0	3.5056	0.37491	FALSE
Cluster-11453.0	0	0	NA	NA	NA
Cluster-11454.0	0.566075	0	1.7192	0.67169	FALSE
Cluster-11455.0	3.11341	0	4.1559	0.23921	FALSE
Cluster-11456.0	1.41519	0	3.0239	0.44603	FALSE
Cluster-11457.0	2.2643	0	3.697	0.34873	FALSE
Cluster-11458.0	0.849113	0	2.295	0.56689	FALSE
Cluster-11459.0	3.96253	0	4.5034	0.16417	FALSE
Cluster-1146.0	0	0	NA	NA	NA
Cluster-11460.0	0.566075	0	1.7192	0.67169	FALSE
Cluster-11461.0	1.98126	0	3.5056	0.37491	FALSE
Cluster-11462.0	0	0	NA	NA	NA
Cluster-11463.0	1.41519	0	3.0239	0.44603	FALSE
Cluster-11464.0	3.39645	0	4.2813	0.21064	FALSE
Cluster-11464.1	11.6045	0	6.0475	0.12236	FALSE
Cluster-11465.0	2.2643	0	3.697	0.34873	FALSE
Cluster-11466.0	0	0	NA	NA	NA
Cluster-11467.0	2.54734	0	3.8666	0.31014	FALSE
Cluster-11468.0	16.1331	0	6.5223	0.095483	FALSE
Cluster-11469.0	0.849113	0	2.295	0.56689	FALSE
Cluster-1147.0	0	0	NA	NA	NA
Cluster-11470.0	1.41519	0	3.0239	0.44603	FALSE
Cluster-11471.0	2.2643	0	3.697	0.34873	FALSE
Cluster-11472.0	4.5286	0	4.6959	0.12881	FALSE
Cluster-11473.0	0	0	NA	NA	NA
Cluster-11474.0	0	0	NA	NA	NA
Cluster-11475.0	4.5286	0	4.6959	0.12881	FALSE
Cluster-11476.0	1.13215	0	2.7051	0.49704	FALSE
Cluster-11477.0	1.69823	0	3.2848	0.40659	FALSE
Cluster-11478.0	0	0	NA	NA	NA
Cluster-11479.0	0	0	NA	NA	NA
Cluster-1148.0	0	0	NA	NA	NA
Cluster-11480.0	2.83038	0	4.0185	0.272	FALSE
Cluster-11481.0	1.98126	0	3.5056	0.37491	FALSE
Cluster-11482.0	1.69823	0	3.2848	0.40659	FALSE
Cluster-11483.0	3.67949	0	4.3966	0.1858	FALSE
Cluster-11484.0	0.849113	0	2.295	0.56689	FALSE
Cluster-11485.0	2.83038	0	4.0185	0.272	FALSE
Cluster-11486.0	1.69823	0	3.2848	0.40659	FALSE
Cluster-11487.0	7.07594	0	5.339	0.046801	TRUE
Cluster-11488.0	40.7574	0.981763	5.3802	NA	NA
Cluster-11488.1	3.67949	0	4.3966	0.1858	FALSE
Cluster-11488.2	65.5108	14.5705	2.1733	0.0034341	TRUE
Cluster-11488.3	8.20809	0	5.5528	0.031009	TRUE
Cluster-11489.0	1.13215	0	2.7051	0.49704	FALSE
Cluster-1149.0	0	0	NA	NA	NA
Cluster-11490.0	1.98126	0	3.5056	0.37491	FALSE
Cluster-11491.0	0	0	NA	NA	NA
Cluster-11492.0	0.849113	0	2.295	0.56689	FALSE
Cluster-11493.0	1.13215	0	2.7051	0.49704	FALSE
Cluster-11494.0	1.98126	0	3.5056	0.37491	FALSE
Cluster-11495.0	24.9073	0	7.1484	NA	NA
Cluster-11496.0	0	0	NA	NA	NA
Cluster-11497.0	1.13215	0	2.7051	0.49704	FALSE
Cluster-11498.0	1.13215	0	2.7051	0.49704	FALSE
Cluster-11499.0	2.2643	0	3.697	0.34873	FALSE
Cluster-115.0	0	0	NA	NA	NA
Cluster-1150.0	0	0	NA	NA	NA
Cluster-11500.0	1.98126	0	3.5056	0.37491	FALSE
Cluster-11501.0	1.98126	0	3.5056	0.37491	FALSE
Cluster-11502.0	1.41519	0	3.0239	0.44603	FALSE
Cluster-11503.0	0	0	NA	NA	NA
Cluster-11504.0	0	0	NA	NA	NA
Cluster-11504.1	0	0	NA	NA	NA
Cluster-11504.2	1.61255	0	3.1999	0.41918	FALSE
Cluster-11505.0	1.69823	0	3.2848	0.40659	FALSE
Cluster-11506.0	2.54734	0	3.8666	0.31014	FALSE
Cluster-11507.0	1.13215	0	2.7051	0.49704	FALSE
Cluster-11508.0	1.13215	0	2.7051	0.49704	FALSE
Cluster-11509.0	1.13215	0	2.7051	0.49704	FALSE
Cluster-1151.0	0	0	NA	NA	NA
Cluster-11510.0	2.2643	0	3.697	0.34873	FALSE
Cluster-11511.0	0	0	NA	NA	NA
Cluster-11512.0	0	0	NA	NA	NA
Cluster-11513.0	0	0	NA	NA	NA
Cluster-11514.0	0.849113	0	2.295	0.56689	FALSE
Cluster-11515.0	0	0	NA	NA	NA
Cluster-11516.0	1.41519	0	3.0239	0.44603	FALSE
Cluster-11517.0	1.13215	0	2.7051	0.49704	FALSE
Cluster-11518.0	1.41519	0	3.0239	0.44603	FALSE
Cluster-11519.0	0	0	NA	NA	NA
Cluster-1152.0	0	0	NA	NA	NA
Cluster-1152.1	0	0	NA	NA	NA
Cluster-11520.0	1.98126	0	3.5056	0.37491	FALSE
Cluster-11521.0	1.13215	0	2.7051	0.49704	FALSE
Cluster-11522.0	0	0	NA	NA	NA
Cluster-11522.1	5.33138	0	4.9188	0.060295	FALSE
Cluster-11523.0	0	0	NA	NA	NA
Cluster-11524.0	2.2643	0	3.697	0.34873	FALSE
Cluster-11525.0	3.11341	0	4.1559	0.23921	FALSE
Cluster-11526.0	2.2643	0	3.697	0.34873	FALSE
Cluster-11527.0	0.283038	0	1.0124	0.80405	FALSE
Cluster-11528.0	1.69823	0	3.2848	0.40659	FALSE
Cluster-11529.0	1.69823	0	3.2848	0.40659	FALSE
Cluster-1153.0	0	0	NA	NA	NA
Cluster-11530.0	0	0	NA	NA	NA
Cluster-11531.0	3.11341	0	4.1559	0.23921	FALSE
Cluster-11532.0	1.69823	0	3.2848	0.40659	FALSE
Cluster-11533.0	2.54734	0	3.8666	0.31014	FALSE
Cluster-11534.0	1.69823	0	3.2848	0.40659	FALSE
Cluster-11535.0	0.849113	0	2.295	0.56689	FALSE
Cluster-11536.0	0	0	NA	NA	NA
Cluster-11537.0	0.283038	0	1.0124	0.80405	FALSE
Cluster-11538.0	1.98126	0	3.5056	0.37491	FALSE
Cluster-11539.0	3.96253	0	4.5034	0.16417	FALSE
Cluster-1154.0	0	0	NA	NA	NA
Cluster-11540.0	3.67949	0	4.3966	0.1858	FALSE
Cluster-11541.0	0.566075	0	1.7192	0.67169	FALSE
Cluster-11542.0	3.96253	0	4.5034	0.16417	FALSE
Cluster-11543.0	1.41519	0	3.0239	0.44603	FALSE
Cluster-11544.0	1.69823	0	3.2848	0.40659	FALSE
Cluster-11545.0	0	0	NA	NA	NA
Cluster-11546.0	1.13215	0	2.7051	0.49704	FALSE
Cluster-11547.0	0.849113	0	2.295	0.56689	FALSE
Cluster-11548.0	0.849113	0	2.295	0.56689	FALSE
Cluster-11549.0	7.07594	0	5.339	0.046801	TRUE
Cluster-1155.0	0	0	NA	NA	NA
Cluster-11550.0	0.283038	0	1.0124	0.80405	FALSE
Cluster-11551.0	3.11341	0	4.1559	0.23921	FALSE
Cluster-11552.0	1.69823	0	3.2848	0.40659	FALSE
Cluster-11553.0	1.41519	0	3.0239	0.44603	FALSE
Cluster-11554.0	4.5286	0	4.6959	0.12881	FALSE
Cluster-11555.0	1.69823	0	3.2848	0.40659	FALSE
Cluster-11556.0	3.39645	0	4.2813	0.21064	FALSE
Cluster-11557.0	1.13215	0	2.7051	0.49704	FALSE
Cluster-11558.0	0	0	NA	NA	NA
Cluster-11559.0	0	0	NA	NA	NA
Cluster-1156.0	0	0	NA	NA	NA
Cluster-11560.0	2.83038	0	4.0185	0.272	FALSE
Cluster-11561.0	2.54734	0	3.8666	0.31014	FALSE
Cluster-11562.0	2.54734	0	3.8666	0.31014	FALSE
Cluster-11563.0	0	0	NA	NA	NA
Cluster-11564.0	5.94379	0	5.0878	0.07227	FALSE
Cluster-11565.0	1.98126	0	3.5056	0.37491	FALSE
Cluster-11566.0	0	0	NA	NA	NA
Cluster-11567.0	0	0	NA	NA	NA
Cluster-11568.0	0	0	NA	NA	NA
Cluster-11569.0	0.849113	0	2.295	0.56689	FALSE
Cluster-1157.0	0	0	NA	NA	NA
Cluster-11570.0	0	0	NA	NA	NA
Cluster-11571.0	3.11341	0	4.1559	0.23921	FALSE
Cluster-11572.0	0	0	NA	NA	NA
Cluster-11573.0	0.849113	0	2.295	0.56689	FALSE
Cluster-11574.0	1.41519	0	3.0239	0.44603	FALSE
Cluster-11575.0	1.13215	0	2.7051	0.49704	FALSE
Cluster-11576.0	2.83038	0	4.0185	0.272	FALSE
Cluster-11577.0	1.69823	0	3.2848	0.40659	FALSE
Cluster-11578.0	1.13215	0	2.7051	0.49704	FALSE
Cluster-11579.0	0	0	NA	NA	NA
Cluster-1158.0	0	0	NA	NA	NA
Cluster-11580.0	1.13215	0	2.7051	0.49704	FALSE
Cluster-11581.0	0	0	NA	NA	NA
Cluster-11582.0	0	0	NA	NA	NA
Cluster-11583.0	2.54734	0	3.8666	0.31014	FALSE
Cluster-11584.0	0	0	NA	NA	NA
Cluster-11585.0	0.566075	0	1.7192	0.67169	FALSE
Cluster-11586.0	1.69823	0	3.2848	0.40659	FALSE
Cluster-11587.0	1.69823	0	3.2848	0.40659	FALSE
Cluster-11588.0	1.98126	0	3.5056	0.37491	FALSE
Cluster-11589.0	0	0	NA	NA	NA
Cluster-1159.0	0	0	NA	NA	NA
Cluster-11590.0	0.849113	0	2.295	0.56689	FALSE
Cluster-11591.0	3.11341	0	4.1559	0.23921	FALSE
Cluster-11592.0	0.566075	0	1.7192	0.67169	FALSE
Cluster-11593.0	0	0	NA	NA	NA
Cluster-11594.0	53.7772	0	22.328	NA	NA
Cluster-11595.0	3.39645	0	4.2813	0.21064	FALSE
Cluster-11596.0	0.849113	0	2.295	0.56689	FALSE
Cluster-11597.0	1.13215	0	2.7051	0.49704	FALSE
Cluster-11598.0	3.96253	0	4.5034	0.16417	FALSE
Cluster-11599.0	1.69823	0	3.2848	0.40659	FALSE
Cluster-116.0	0	0	NA	NA	NA
Cluster-1160.0	0	0	NA	NA	NA
Cluster-11600.0	1.41519	0	3.0239	0.44603	FALSE
Cluster-11601.0	1.41519	0	3.0239	0.44603	FALSE
Cluster-11602.0	2.83038	0	4.0185	0.272	FALSE
Cluster-11603.0	3.67949	0	4.3966	0.1858	FALSE
Cluster-11604.0	2.54734	0	3.8666	0.31014	FALSE
Cluster-11605.0	5.37772	0	4.9435	0.090631	FALSE
Cluster-11606.0	0.849113	0	2.295	0.56689	FALSE
Cluster-11607.0	0.849113	0	2.295	0.56689	FALSE
Cluster-11608.0	0.566075	0	1.7192	0.67169	FALSE
Cluster-11609.0	0.283038	0	1.0124	0.80405	FALSE
Cluster-1161.0	0	0	NA	NA	NA
Cluster-11610.0	3.96253	0	4.5034	0.16417	FALSE
Cluster-11611.0	1.41519	0	3.0239	0.44603	FALSE
Cluster-11612.0	1.13215	0	2.7051	0.49704	FALSE
Cluster-11613.0	2.54734	0	3.8666	0.31014	FALSE
Cluster-11614.0	18.9635	0	6.7553	0.084154	FALSE
Cluster-11615.0	2.2643	0	3.697	0.34873	FALSE
Cluster-11616.0	1.69823	0	3.2848	0.40659	FALSE
Cluster-11617.0	0.566075	0	1.7192	0.67169	FALSE
Cluster-11617.1	0	0	NA	NA	NA
Cluster-11618.0	0.566075	0	1.7192	0.67169	FALSE
Cluster-11619.0	1.41519	0	3.0239	0.44603	FALSE
Cluster-1162.0	0	0	NA	NA	NA
Cluster-11620.0	1.13215	0	2.7051	0.49704	FALSE
Cluster-11621.0	2.83038	0	4.0185	0.272	FALSE
Cluster-11622.0	2.54734	0	3.8666	0.31014	FALSE
Cluster-11623.0	4.5286	0	4.6959	0.12881	FALSE
Cluster-11624.0	1.69823	0	3.2848	0.40659	FALSE
Cluster-11625.0	7.64202	0	5.4499	0.037991	TRUE
Cluster-11626.0	2.54734	0	3.8666	0.31014	FALSE
Cluster-11627.0	1.69823	0	3.2848	0.40659	FALSE
Cluster-11628.0	0.283038	0	1.0124	0.80405	FALSE
Cluster-11629.0	0.849113	0	2.295	0.56689	FALSE
Cluster-1163.0	0	0	NA	NA	NA
Cluster-1163.1	0	0	NA	NA	NA
Cluster-11630.0	7.15587	0	5.3559	0.030598	TRUE
Cluster-11631.0	1.98126	0	3.5056	0.37491	FALSE
Cluster-11632.0	1.41519	0	3.0239	0.44603	FALSE
Cluster-11633.0	3.39645	0	4.2813	0.21064	FALSE
Cluster-11634.0	1.13215	0	2.7051	0.49704	FALSE
Cluster-11635.0	0.283038	0	1.0124	0.80405	FALSE
Cluster-11636.0	6.50987	0	5.2188	0.057985	FALSE
Cluster-11637.0	0.849113	0	2.295	0.56689	FALSE
Cluster-11638.0	0	0	NA	NA	NA
Cluster-11639.0	1.41519	0	3.0239	0.44603	FALSE
Cluster-1164.0	0	0	NA	NA	NA
Cluster-11640.0	1.41519	0	3.0239	0.44603	FALSE
Cluster-11641.0	0	0	NA	NA	NA
Cluster-11642.0	1.69823	0	3.2848	0.40659	FALSE
Cluster-11643.0	2.83038	0	4.0185	0.272	FALSE
Cluster-11644.0	4.24557	0	4.6029	0.1453	FALSE
Cluster-11645.0	16.9823	0	6.5962	0.091762	FALSE
Cluster-11646.0	2.83038	0	4.0185	0.272	FALSE
Cluster-11647.0	1.13215	0	2.7051	0.49704	FALSE
Cluster-11648.0	4.24557	0	4.6029	0.1453	FALSE
Cluster-11649.0	3.39645	0	4.2813	0.21064	FALSE
Cluster-1165.0	0	0	NA	NA	NA
Cluster-11650.0	3.11341	0	4.1559	0.23921	FALSE
Cluster-11651.0	1.98126	0	3.5056	0.37491	FALSE
Cluster-11652.0	0	0	NA	NA	NA
Cluster-11652.1	0	1.72394	-3.2519	0.41102	FALSE
Cluster-11653.0	0	0	NA	NA	NA
Cluster-11654.0	1.98126	0	3.5056	0.37491	FALSE
Cluster-11655.0	1.41519	0	3.0239	0.44603	FALSE
Cluster-11656.0	0	0	NA	NA	NA
Cluster-11657.0	1.41519	0	3.0239	0.44603	FALSE
Cluster-11658.0	0	0	NA	NA	NA
Cluster-11659.0	0	0	NA	NA	NA
Cluster-1166.0	0	0	NA	NA	NA
Cluster-11660.0	2.2643	0	3.697	0.34873	FALSE
Cluster-11661.0	0	0	NA	NA	NA
Cluster-11662.0	0	0	NA	NA	NA
Cluster-11663.0	0.849113	0	2.295	0.56689	FALSE
Cluster-11664.0	1.13215	0	2.7051	0.49704	FALSE
Cluster-11665.0	1.69823	0	3.2848	0.40659	FALSE
Cluster-11666.0	0	0	NA	NA	NA
Cluster-11667.0	0	0	NA	NA	NA
Cluster-11668.0	1.13215	0	2.7051	0.49704	FALSE
Cluster-11669.0	1.41519	0	3.0239	0.44603	FALSE
Cluster-1167.0	0	0	NA	NA	NA
Cluster-11670.0	0.283038	0	1.0124	0.80405	FALSE
Cluster-11671.0	2.2643	0	3.697	0.34873	FALSE
Cluster-11671.1	1.13215	0	2.7051	0.49704	FALSE
Cluster-11672.0	0.283038	0	1.0124	0.80405	FALSE
Cluster-11673.0	0	0	NA	NA	NA
Cluster-11674.0	1.13215	0	2.7051	0.49704	FALSE
Cluster-11675.0	5.09468	0	4.8656	0.10173	FALSE
Cluster-11676.0	3.67949	0	4.3966	0.1858	FALSE
Cluster-11677.0	0	0	NA	NA	NA
Cluster-11678.0	2.83038	0	4.0185	0.272	FALSE
Cluster-11679.0	0	0	NA	NA	NA
Cluster-1168.0	0	0	NA	NA	NA
Cluster-11680.0	1.41519	0	3.0239	0.44603	FALSE
Cluster-11681.0	36.2288	0	21.288	NA	NA
Cluster-11682.0	0	0	NA	NA	NA
Cluster-11683.0	0	0	NA	NA	NA
Cluster-11684.0	1.98126	0	3.5056	0.37491	FALSE
Cluster-11685.0	0.849113	0	2.295	0.56689	FALSE
Cluster-11686.0	1.41519	0	3.0239	0.44603	FALSE
Cluster-11686.1	3.21014	0	4.1863	0.18201	FALSE
Cluster-11687.0	2.54734	0	3.8666	0.31014	FALSE
Cluster-11688.0	0.849113	0	2.295	0.56689	FALSE
Cluster-11689.0	2.54734	0	3.8666	0.31014	FALSE
Cluster-1169.0	0	0	NA	NA	NA
[truncated: 168,512 more rows]

## Sheet: SFTSV6vsCT6
gene_id	SFTSV6_readcount	CT6_readcount	log2FoldChange	pval	significant
Cluster-0.0	3.71376	0	4.3444	0.24131	FALSE
Cluster-1.0	2.16636	0	3.5676	0.36596	FALSE
Cluster-10.0	2.78532	0	3.9296	0.31827	FALSE
Cluster-100.0	4.33272	0	4.5667	0.19255	FALSE
Cluster-1000.0	8.26241	0	5.4952	0.028147	TRUE
Cluster-10000.0	0	0	NA	NA	NA
Cluster-10001.0	0	0	NA	NA	NA
Cluster-10001.1	0	1.41527	-3.0072	0.44858	FALSE
Cluster-10002.0	1.60216	1.98137	-0.31903	0.92556	FALSE
Cluster-10003.0	0	3.6797	-4.3779	0.23855	FALSE
Cluster-10004.0	2.69764	0	3.8792	0.32465	FALSE
Cluster-10005.0	3.65894	0.566107	2.6363	0.37023	FALSE
Cluster-10006.0	0	5.66107	-4.9989	0.1165	FALSE
Cluster-10007.0	0	5.09496	-4.847	0.14215	FALSE
Cluster-10008.0	2.47584	1.13221	1.1094	0.74498	FALSE
Cluster-10009.0	0	0.849161	-2.2787	0.56971	FALSE
Cluster-1001.0	5.25666	0	4.843	0.097383	FALSE
Cluster-10010.0	3.84519	0.849161	2.1454	0.49153	FALSE
Cluster-10011.0	2.47584	1.98137	0.30938	0.92185	FALSE
Cluster-10012.0	1.5474	2.26443	-0.557	0.86743	FALSE
Cluster-10013.0	0	4.81191	-4.7646	0.1573	FALSE
Cluster-10014.0	3.71376	0.566107	2.6709	0.41146	FALSE
Cluster-10015.0	0.674411	0	1.8732	0.64229	FALSE
Cluster-10016.0	0	3.11359	-4.1371	0.2931	FALSE
Cluster-10017.0	2.8839	0	3.9781	0.31221	FALSE
Cluster-10018.0	0	2.83054	-4.0003	0.3097	FALSE
Cluster-10019.0	0.961299	0.283054	1.4319	0.72002	FALSE
Cluster-1002.0	2.21017	0	3.5952	0.36216	FALSE
Cluster-10020.0	0.928441	0	2.3482	0.55696	FALSE
Cluster-10021.0	0	1.13221	-2.6885	0.49973	FALSE
Cluster-10021.1	0	2.54748	-3.8491	0.32877	FALSE
Cluster-10022.0	8.47263	1.41527	2.5279	0.17832	FALSE
Cluster-10023.0	0	3.11359	-4.1371	0.2931	FALSE
Cluster-10024.0	2.31012	3.6797	-0.68725	0.78949	FALSE
Cluster-10025.0	4.86401	0	4.7316	0.11407	FALSE
Cluster-10026.0	4.64865	0.283054	3.7026	0.1576	FALSE
Cluster-10027.0	0	2.54748	-3.8491	0.32877	FALSE
Cluster-10027.1	0	3.96275	-4.4847	0.21465	FALSE
Cluster-10028.0	1.23792	2.26443	-0.87756	0.79894	FALSE
Cluster-10029.0	0	2.54748	-3.8491	0.32877	FALSE
Cluster-1003.0	4.63701	0	4.6616	0.12689	FALSE
Cluster-10030.0	0	0	NA	NA	NA
Cluster-10031.0	0	4.2458	-4.5842	0.19329	FALSE
Cluster-10032.0	0	0	NA	NA	NA
Cluster-10033.0	0	0	NA	NA	NA
Cluster-10034.0	3.40428	0.566107	2.5474	0.44527	FALSE
Cluster-10035.0	0	2.54748	-3.8491	0.32877	FALSE
Cluster-10036.0	0	2.54748	-3.8491	0.32877	FALSE
Cluster-10037.0	5.26116	1.69832	1.6103	0.55344	FALSE
Cluster-10038.0	0	11.0391	-5.9614	0.021668	TRUE
Cluster-10039.0	1.23792	1.69832	-0.46488	0.89953	FALSE
Cluster-1004.0	2.6641	0	3.8617	0.3084	FALSE
Cluster-10040.0	0	2.26443	-3.6801	0.35096	FALSE
Cluster-10041.0	0	1.13221	-2.6885	0.49973	FALSE
Cluster-10042.0	4.80649	1.41527	1.7387	0.53762	FALSE
Cluster-10043.0	0	5.37802	-4.9249	0.12861	FALSE
Cluster-10044.0	0	0	NA	NA	NA
Cluster-10044.1	3.40428	0	4.2189	0.27102	FALSE
Cluster-10045.0	1.28173	1.98137	-0.64006	0.85645	FALSE
Cluster-10046.0	0	0.849161	-2.2787	0.56971	FALSE
Cluster-10047.0	2.02323	1.41527	0.49442	0.88673	FALSE
Cluster-10048.0	0	0.849161	-2.2787	0.56971	FALSE
Cluster-10049.0	3.20433	1.69832	0.89767	0.76873	FALSE
Cluster-1005.0	0.961299	0	2.3937	0.54906	FALSE
Cluster-10050.0	0	1.13221	-2.6885	0.49973	FALSE
Cluster-10051.0	1.5474	1.13221	0.43612	0.90903	FALSE
Cluster-10052.0	1.23792	0.566107	1.1006	0.78061	FALSE
Cluster-10052.1	1.34882	1.6724	-0.31526	0.92443	FALSE
Cluster-10053.0	0	1.13221	-2.6885	0.49973	FALSE
Cluster-10054.0	1.5474	2.26443	-0.557	0.86743	FALSE
Cluster-10055.0	0	1.98137	-3.4887	0.37724	FALSE
Cluster-10055.1	0.928441	1.13221	-0.29847	0.93898	FALSE
Cluster-10056.0	3.2057	0.849161	1.8789	0.52258	FALSE
Cluster-10057.0	2.78532	1.13221	1.2779	0.69945	FALSE
Cluster-10058.0	0	0	NA	NA	NA
Cluster-10059.0	5.39529	0	4.8798	0.13302	FALSE
Cluster-1006.0	7.67186	0	5.3878	0.037171	TRUE
Cluster-10060.0	2.16636	0.849161	1.3285	0.71635	FALSE
Cluster-10061.0	1.5474	1.13221	0.43612	0.90903	FALSE
Cluster-10062.0	2.02323	1.98137	0.011905	0.9971	FALSE
Cluster-10063.0	3.0948	1.13221	1.4286	0.65742	FALSE
Cluster-10064.0	0	1.41527	-3.0072	0.44858	FALSE
Cluster-10065.0	0	0.849161	-2.2787	0.56971	FALSE
Cluster-10066.0	0	0	NA	NA	NA
Cluster-10067.0	0	0.566107	-1.7033	0.67462	FALSE
Cluster-10068.0	0.61896	0.849161	-0.47124	0.9055	FALSE
Cluster-10069.0	1.34882	0	2.8771	0.46864	FALSE
Cluster-1007.0	1.5474	0	3.0831	0.43644	FALSE
Cluster-10070.0	0	8.77466	-5.6306	0.042138	TRUE
Cluster-10071.0	1.34882	0.849161	0.64031	0.86945	FALSE
Cluster-10072.0	3.86847	0	4.4015	0.13237	FALSE
Cluster-10073.0	0	0	NA	NA	NA
Cluster-10074.0	0	5.94412	-5.0692	0.10564	FALSE
Cluster-10075.0	5.12693	0	4.8082	0.14553	FALSE
Cluster-10076.0	2.91744	1.41527	1.0183	0.72345	FALSE
Cluster-10077.0	3.03485	1.41527	1.0768	0.73345	FALSE
Cluster-10078.0	0.961299	0.849161	0.15691	0.96808	FALSE
Cluster-10079.0	2.16636	1.69832	0.33845	0.9188	FALSE
Cluster-1008.0	4.21594	0.566107	2.8387	0.3143	FALSE
Cluster-10080.0	1.5474	1.13221	0.43612	0.90903	FALSE
Cluster-10081.0	0	131.903	-21.697	NA	NA
Cluster-10082.0	1.85688	0.849161	1.1081	0.77122	FALSE
Cluster-10083.0	7.92521	0	5.4351	0.032085	TRUE
Cluster-10084.0	2.30499	0	3.6533	0.35428	FALSE
Cluster-10085.0	0	3.11359	-4.1371	0.2931	FALSE
Cluster-10086.0	0	1.13221	-2.6885	0.49973	FALSE
Cluster-10087.0	3.57063	0	4.2856	0.20251	FALSE
Cluster-10088.0	2.22112	1.41527	0.62951	0.83724	FALSE
Cluster-10089.0	2.95099	1.41527	1.0334	0.7169	FALSE
Cluster-1009.0	1.96778	0	3.4251	0.3859	FALSE
Cluster-10090.0	2.8839	1.13221	1.3255	0.68632	FALSE
Cluster-10091.0	0.674411	1.98137	-1.5741	0.68287	FALSE
Cluster-10092.0	1.23792	1.98137	-0.68598	0.847	FALSE
Cluster-10093.0	0	0.283054	-1.0037	0.8057	FALSE
Cluster-10094.0	0.928441	0.849161	0.11138	0.97736	FALSE
Cluster-10095.0	0	2.26443	-3.6801	0.35096	FALSE
Cluster-10096.0	2.56346	0.849161	1.5667	0.65378	FALSE
Cluster-10097.0	0	1.13221	-2.6885	0.49973	FALSE
Cluster-10098.0	3.14957	0.849161	1.8551	0.52943	FALSE
Cluster-10099.0	0	0.849161	-2.2787	0.56971	FALSE
Cluster-101.0	3.71376	0	4.3444	0.24131	FALSE
Cluster-1010.0	5.29465	0	4.853	0.095357	FALSE
Cluster-10100.0	0	3.6797	-4.3779	0.23855	FALSE
Cluster-10100.1	0	3.96275	-4.4847	0.21465	FALSE
Cluster-10101.0	0	1.13221	-2.6885	0.49973	FALSE
Cluster-10102.0	0	0.566107	-1.7033	0.67462	FALSE
Cluster-10103.0	1.68603	0	3.1999	0.41877	FALSE
Cluster-10104.0	3.12766	0.283054	3.1352	0.32514	FALSE
Cluster-10105.0	2.24303	2.26443	-0.026684	0.99322	FALSE
Cluster-10106.0	0.961299	1.69832	-0.8326	0.828	FALSE
Cluster-10107.0	1.23792	0	2.7619	0.4872	FALSE
Cluster-10108.0	4.18959	1.98137	1.0569	0.67409	FALSE
Cluster-10109.0	0	0	NA	NA	NA
Cluster-1011.0	3.27142	0	4.1589	0.23215	FALSE
Cluster-10110.0	0.928441	1.13221	-0.29847	0.93898	FALSE
Cluster-10111.0	2.56346	1.13221	1.1568	0.73233	FALSE
Cluster-10112.0	2.02323	0	3.4635	0.38047	FALSE
Cluster-10113.0	0	1.69832	-3.268	0.40903	FALSE
Cluster-10114.0	3.37205	1.98137	0.74703	0.80101	FALSE
Cluster-10115.0	1.23792	2.26443	-0.87756	0.79894	FALSE
Cluster-10116.0	5.88012	0	5.0072	0.1121	FALSE
Cluster-10117.0	0.61896	1.41527	-1.1997	0.76011	FALSE
Cluster-10118.0	0	2.26443	-3.6801	0.35096	FALSE
Cluster-10119.0	0	2.83054	-4.0003	0.3097	FALSE
Cluster-1012.0	2.21017	0	3.5952	0.36216	FALSE
Cluster-10120.0	0	0.849161	-2.2787	0.56971	FALSE
Cluster-10121.0	4.28304	1.41527	1.5658	0.54448	FALSE
Cluster-10122.0	2.56346	0	3.8082	0.33378	FALSE
Cluster-10123.0	0	6.51023	-5.2003	0.087163	FALSE
Cluster-10124.0	2.36044	1.41527	0.71597	0.83094	FALSE
Cluster-10124.1	4.29981	0	4.5527	0.14685	FALSE
Cluster-10125.0	0	2.83054	-4.0003	0.3097	FALSE
Cluster-10126.0	1.23792	1.13221	0.11531	0.97627	FALSE
Cluster-10127.0	0.961299	0	2.3937	0.54906	FALSE
Cluster-10128.0	1.60216	1.13221	0.48309	0.89854	FALSE
Cluster-10129.0	0	1.41527	-3.0072	0.44858	FALSE
Cluster-1013.0	1.01162	0	2.4607	0.53753	FALSE
Cluster-10130.0	0	2.26443	-3.6801	0.35096	FALSE
Cluster-10130.1	0	4.2458	-4.5842	0.19329	FALSE
Cluster-10131.0	3.16052	1.98137	0.65467	0.8074	FALSE
Cluster-10132.0	0.61896	1.13221	-0.88108	0.82325	FALSE
Cluster-10133.0	0	2.26443	-3.6801	0.35096	FALSE
Cluster-10134.0	0	0	NA	NA	NA
Cluster-10135.0	0	1.13221	-2.6885	0.49973	FALSE
Cluster-10136.0	0	8.49161	-5.5833	0.045983	TRUE
Cluster-10137.0	4.89173	1.98137	1.278	0.59783	FALSE
Cluster-10138.0	0	3.6797	-4.3779	0.23855	FALSE
Cluster-10139.0	0.961299	1.69832	-0.8326	0.828	FALSE
Cluster-1014.0	3.88011	0	4.4057	0.17602	FALSE
Cluster-10140.0	0	1.41527	-3.0072	0.44858	FALSE
Cluster-10141.0	0	1.13221	-2.6885	0.49973	FALSE
Cluster-10142.0	2.00646	1.13221	0.79788	0.80735	FALSE
Cluster-10143.0	0	3.6797	-4.3779	0.23855	FALSE
Cluster-10144.0	0	2.83054	-4.0003	0.3097	FALSE
Cluster-10145.0	0	1.69832	-3.268	0.40903	FALSE
Cluster-10146.0	2.16636	0.849161	1.3285	0.71635	FALSE
Cluster-10147.0	0	4.52886	-4.6772	0.17426	FALSE
Cluster-10148.0	0	0.283054	-1.0037	0.8057	FALSE
Cluster-10149.0	2.63055	1.13221	1.1865	0.69393	FALSE
Cluster-1015.0	2.94003	0	4.0047	0.22504	FALSE
Cluster-10150.0	0	22.3612	-6.9756	NA	NA
Cluster-10151.0	2.78532	0.283054	2.9682	0.41939	FALSE
Cluster-10152.0	1.85688	1.69832	0.11723	0.97268	FALSE
Cluster-10153.0	0	0	NA	NA	NA
Cluster-10154.0	0	2.83054	-4.0003	0.3097	FALSE
Cluster-10155.0	0	5.66107	-4.9989	0.1165	FALSE
Cluster-10155.1	1.24887	11.0391	-3.1411	0.14364	FALSE
Cluster-10155.2	0.629913	14.7831	-4.5457	0.023907	TRUE
Cluster-10156.0	3.0948	0.849161	1.8377	0.57914	FALSE
Cluster-10157.0	0	3.96275	-4.4847	0.21465	FALSE
Cluster-10158.0	2.32689	1.41527	0.69185	0.81969	FALSE
Cluster-10159.0	0	3.11359	-4.1371	0.2931	FALSE
Cluster-1016.0	0.950346	0	2.3787	0.55166	FALSE
Cluster-10160.0	3.03485	1.13221	1.3952	0.66686	FALSE
Cluster-10161.0	0	20.3799	-6.8418	NA	NA
Cluster-10162.0	0	4.2458	-4.5842	0.19329	FALSE
Cluster-10163.0	0	4.81191	-4.7646	0.1573	FALSE
Cluster-10164.0	2.49775	0.849161	1.5259	0.63041	FALSE
Cluster-10165.0	0	0.849161	-2.2787	0.56971	FALSE
Cluster-10166.0	0.928441	1.13221	-0.29847	0.93898	FALSE
Cluster-10166.1	0	0	NA	NA	NA
Cluster-10167.0	0	0	NA	NA	NA
Cluster-10168.0	1.63571	1.41527	0.18749	0.9544	FALSE
Cluster-10169.0	0	3.11359	-4.1371	0.2931	FALSE
Cluster-1017.0	6.99613	0	5.2572	0.025532	TRUE
Cluster-10170.0	0	3.6797	-4.3779	0.23855	FALSE
Cluster-10171.0	0	25.7579	-7.1795	NA	NA
Cluster-10171.1	0	4.2458	-4.5842	0.19329	FALSE
Cluster-10172.0	2.24303	1.69832	0.38564	0.90691	FALSE
Cluster-10173.0	0	20.946	-6.8813	NA	NA
Cluster-10174.0	0	3.11359	-4.1371	0.2931	FALSE
Cluster-10175.0	1.88974	1.98137	-0.082748	0.97792	FALSE
Cluster-10176.0	14.0463	0.283054	5.3008	0.0038166	TRUE
Cluster-10176.1	12.8981	6.69448	0.95516	0.48054	FALSE
Cluster-10176.2	2.31012	1.41527	0.68197	0.82187	FALSE
Cluster-10176.3	11.2199	9.29655	0.26925	0.81535	FALSE
Cluster-10177.0	0	33.1173	-20.889	NA	NA
Cluster-10178.0	6.41141	0.849161	2.8628	0.23143	FALSE
Cluster-10179.0	1.23792	1.98137	-0.68598	0.847	FALSE
Cluster-1018.0	3.37205	0	4.2015	0.27513	FALSE
Cluster-10180.0	6.94137	0.849161	2.9674	0.16508	FALSE
Cluster-10180.1	2.61447	3.87254	-0.57944	0.79593	FALSE
Cluster-10181.0	0.61896	0	1.7656	0.66228	FALSE
Cluster-10182.0	0	2.83054	-4.0003	0.3097	FALSE
Cluster-10183.0	0	2.26443	-3.6801	0.35096	FALSE
Cluster-10184.0	7.58668	1.98137	1.9025	0.33821	FALSE
Cluster-10185.0	5.20121	0	4.8282	0.09866	FALSE
Cluster-10185.1	3.65894	0.283054	3.3574	0.26858	FALSE
Cluster-10185.2	1.88974	0	3.3696	0.39385	FALSE
Cluster-10186.0	4.48606	2.23851	0.99879	0.68808	FALSE
Cluster-10187.0	0	0.849161	-2.2787	0.56971	FALSE
Cluster-10188.0	3.0948	0	4.0814	0.29956	FALSE
Cluster-10189.0	0.928441	5.09496	-2.4546	0.39088	FALSE
Cluster-1019.0	2.36044	0	3.6863	0.34985	FALSE
Cluster-10190.0	1.60216	0	3.1304	0.42923	FALSE
Cluster-10191.0	1.68603	1.54383	0.11382	0.97175	FALSE
Cluster-10192.0	0	7.07634	-5.3205	0.072231	FALSE
Cluster-10193.0	3.20433	1.69832	0.89767	0.76873	FALSE
Cluster-10194.0	1.87879	1.41527	0.3909	0.90215	FALSE
Cluster-10195.0	0	2.26443	-3.6801	0.35096	FALSE
Cluster-10196.0	0	2.26443	-3.6801	0.35096	FALSE
Cluster-10197.0	0.30948	1.41527	-2.0454	0.60626	FALSE
Cluster-10198.0	2.02323	0	3.4635	0.38047	FALSE
Cluster-10199.0	1.23792	3.39664	-1.4595	0.63938	FALSE
Cluster-102.0	0.928441	0	2.3482	0.55696	FALSE
Cluster-1020.0	4.33335	0	4.5636	0.14689	FALSE
Cluster-10200.0	1.5474	1.98137	-0.36549	0.91522	FALSE
Cluster-10201.0	0.928441	1.13221	-0.29847	0.93898	FALSE
Cluster-10202.0	0	1.41527	-3.0072	0.44858	FALSE
Cluster-10203.0	2.02323	0	3.4635	0.38047	FALSE
Cluster-10204.0	4.78083	0	4.7076	0.11878	FALSE
Cluster-10204.1	0	4.06539	-4.5181	0.15704	FALSE
Cluster-10205.0	0	6.51023	-5.2003	0.087163	FALSE
Cluster-10206.0	0	1.98137	-3.4887	0.37724	FALSE
Cluster-10207.0	0	3.39664	-4.2625	0.26574	FALSE
Cluster-10208.0	0.928441	1.13221	-0.29847	0.93898	FALSE
Cluster-10209.0	0.320433	0.283054	-0.041905	0.99181	FALSE
Cluster-1021.0	5.73249	0	4.9673	0.11854	FALSE
Cluster-10210.0	1.01162	0	2.4607	0.53753	FALSE
Cluster-10211.0	2.95099	0.849161	1.7594	0.55908	FALSE
Cluster-10212.0	0	2.83054	-4.0003	0.3097	FALSE
Cluster-10213.0	0	2.26443	-3.6801	0.35096	FALSE
Cluster-10214.0	0	1.98137	-3.4887	0.37724	FALSE
Cluster-10215.0	0	6.51023	-5.2003	0.087163	FALSE
Cluster-10216.0	0	0	NA	NA	NA
Cluster-10217.0	2.8839	0	3.9781	0.31221	FALSE
Cluster-10218.0	0	3.96275	-4.4847	0.21465	FALSE
Cluster-10219.0	0	2.26443	-3.6801	0.35096	FALSE
Cluster-1022.0	1.34882	0	2.8771	0.46864	FALSE
Cluster-10220.0	0	0	NA	NA	NA
Cluster-10221.0	1.34882	0	2.8771	0.46864	FALSE
Cluster-10221.1	0	2.22665	-3.6396	0.35642	FALSE
Cluster-10222.0	0	1.13221	-2.6885	0.49973	FALSE
Cluster-10223.0	0	2.83054	-4.0003	0.3097	FALSE
Cluster-10224.0	2.16636	1.13221	0.9182	0.79453	FALSE
Cluster-10225.0	0	13.8696	-6.2871	0.10813	FALSE
Cluster-10226.0	0	0.849161	-2.2787	0.56971	FALSE
Cluster-10227.0	0	1.13221	-2.6885	0.49973	FALSE
Cluster-10228.0	0	0	NA	NA	NA
Cluster-10229.0	0.640866	5.37802	-3.0747	0.28791	FALSE
Cluster-1023.0	6.05537	0	5.0486	0.071926	FALSE
Cluster-10230.0	8.65169	0.849161	3.2993	0.18693	FALSE
Cluster-10231.0	0	1.69832	-3.268	0.40903	FALSE
Cluster-10232.0	1.5474	0	3.0831	0.43644	FALSE
Cluster-10233.0	2.5087	0.566107	2.1055	0.52224	FALSE
Cluster-10234.0	0	6.22718	-5.1363	0.095906	FALSE
Cluster-10235.0	2.56346	0.849161	1.5667	0.65378	FALSE
Cluster-10236.0	0	1.69832	-3.268	0.40903	FALSE
Cluster-10237.0	3.47	1.69832	1.0085	0.70611	FALSE
Cluster-10238.0	0	2.26443	-3.6801	0.35096	FALSE
Cluster-10239.0	0	2.83054	-4.0003	0.3097	FALSE
Cluster-1024.0	2.78532	0	3.9296	0.31827	FALSE
Cluster-10240.0	6.31659	2.26443	1.4508	0.47312	FALSE
Cluster-10240.1	0.320433	4.6315	-3.7458	0.17851	FALSE
Cluster-10241.0	0	1.13221	-2.6885	0.49973	FALSE
Cluster-10241.1	1.5474	0	3.0831	0.43644	FALSE
Cluster-10242.0	1.01162	1.41527	-0.50458	0.89643	FALSE
Cluster-10243.0	0	6.79328	-5.2617	0.079304	FALSE
Cluster-10244.0	0	1.41527	-3.0072	0.44858	FALSE
Cluster-10245.0	0	0	NA	NA	NA
Cluster-10245.1	0.961299	0	2.3937	0.54906	FALSE
Cluster-10245.2	0	5.67358	-4.9924	0.081777	FALSE
Cluster-10246.0	5.06121	0.566107	3.0977	0.2425	FALSE
Cluster-10247.0	0	0.283054	-1.0037	0.8057	FALSE
Cluster-10248.0	4.21732	0	4.5258	0.1516	FALSE
Cluster-10248.1	1.5474	0	3.0831	0.43644	FALSE
Cluster-10249.0	1.68603	2.54748	-0.61213	0.84903	FALSE
Cluster-1025.0	4.5268	0	4.6281	0.13215	FALSE
Cluster-10250.0	2.16636	0	3.5676	0.36596	FALSE
Cluster-10251.0	0	2.83054	-4.0003	0.3097	FALSE
Cluster-10252.0	7.91225	2.54748	1.6107	0.44522	FALSE
Cluster-10253.0	2.51965	0	3.7843	0.32649	FALSE
Cluster-10254.0	4.39844	0.849161	2.3299	0.38323	FALSE
Cluster-10255.0	0	1.13221	-2.6885	0.49973	FALSE
Cluster-10256.0	2.24303	2.54748	-0.19566	0.94928	FALSE
Cluster-10257.0	5.73249	1.13221	2.3049	0.40043	FALSE
Cluster-10258.0	0.928441	2.83054	-1.611	0.63212	FALSE
Cluster-10259.0	0	1.69832	-3.268	0.40903	FALSE
Cluster-1026.0	2.56346	0	3.8082	0.33378	FALSE
Cluster-10260.0	0	5.66107	-4.9989	0.1165	FALSE
Cluster-10261.0	0	2.54748	-3.8491	0.32877	FALSE
Cluster-10262.0	0	1.13221	-2.6885	0.49973	FALSE
Cluster-10263.0	0.674411	0.566107	0.21184	0.95786	FALSE
Cluster-10264.0	0	1.69832	-3.268	0.40903	FALSE
Cluster-10265.0	4.6422	0	4.6662	0.17233	FALSE
Cluster-10266.0	4.16563	0.849161	2.2595	0.45874	FALSE
Cluster-10267.0	1.28173	0	2.8086	0.47964	FALSE
Cluster-10267.1	0	0	NA	NA	NA
Cluster-10268.0	1.34882	2.26443	-0.76475	0.82245	FALSE
Cluster-10269.0	2.24303	0.283054	2.6539	0.50111	FALSE
Cluster-1027.0	2.02323	0	3.4635	0.38047	FALSE
Cluster-10270.0	5.53704	3.11359	0.80777	0.69744	FALSE
Cluster-10271.0	1.23792	0.566107	1.1006	0.78061	FALSE
Cluster-10271.1	0	2.58584	-3.8637	0.31176	FALSE
Cluster-10272.0	0	0.283054	-1.0037	0.8057	FALSE
Cluster-10272.1	0.61896	1.04201	-0.73842	0.8518	FALSE
Cluster-10273.0	0	2.32871	-3.7186	0.34583	FALSE
Cluster-10274.0	3.76853	0.566107	2.6815	0.35483	FALSE
Cluster-10275.0	2.02323	0	3.4635	0.38047	FALSE
Cluster-10276.0	4.47135	0	4.611	0.1358	FALSE
Cluster-10277.0	1.5474	3.11359	-1.014	0.74402	FALSE
Cluster-10278.0	0.61896	0.849161	-0.47124	0.9055	FALSE
Cluster-10279.0	2.24303	2.26443	-0.026684	0.99322	FALSE
Cluster-1028.0	0.320433	0	0.91988	0.82164	FALSE
Cluster-10280.0	0	8.77466	-5.6306	0.042138	TRUE
Cluster-10281.0	1.23792	0	2.7619	0.4872	FALSE
Cluster-10282.0	8.43014	0	5.5238	0.049807	TRUE
Cluster-10283.0	2.47584	1.69832	0.53003	0.86961	FALSE
Cluster-10284.0	0	0.849161	-2.2787	0.56971	FALSE
Cluster-10285.0	1.60216	1.41527	0.16352	0.96421	FALSE
Cluster-10286.0	1.01162	1.41527	-0.50458	0.89643	FALSE
Cluster-10287.0	0	3.11359	-4.1371	0.2931	FALSE
Cluster-10288.0	0	0	NA	NA	NA
Cluster-10289.0	0	0	NA	NA	NA
Cluster-1029.0	7.01422	0	5.2584	0.048703	TRUE
Cluster-10290.0	4.33272	1.13221	1.9094	0.51721	FALSE
Cluster-10291.0	0.337205	0.283054	-0.041905	0.99181	FALSE
Cluster-10292.0	2.91744	1.69832	0.75822	0.78755	FALSE
Cluster-10293.0	0	13.3035	-6.2271	0.11156	FALSE
Cluster-10294.0	4.99099	0	4.7675	0.10998	FALSE
Cluster-10295.0	0	1.41527	-3.0072	0.44858	FALSE
Cluster-10296.0	1.5474	1.69832	-0.14449	0.96747	FALSE
Cluster-10297.0	1.28173	1.41527	-0.15711	0.96708	FALSE
Cluster-10298.0	0.928441	2.26443	-1.2908	0.71795	FALSE
Cluster-10299.0	0	1.98137	-3.4887	0.37724	FALSE
Cluster-103.0	4.02324	0	4.4598	0.21546	FALSE
Cluster-1030.0	4.06705	0	4.4754	0.16252	FALSE
Cluster-10300.0	5.20121	1.13221	2.1598	0.3861	FALSE
Cluster-10301.0	3.82466	0	4.3857	0.18102	FALSE
Cluster-10302.0	0.640866	0	1.8091	0.65417	FALSE
Cluster-10303.0	7.4172	1.13221	2.6554	0.19012	FALSE
Cluster-10304.0	1.23792	0.849161	0.52515	0.89292	FALSE
Cluster-10305.0	2.36044	0	3.6863	0.34985	FALSE
Cluster-10306.0	0	2.26443	-3.6801	0.35096	FALSE
Cluster-10307.0	1.5474	0	3.0831	0.43644	FALSE
Cluster-10308.0	0	50.3835	-21.472	NA	NA
Cluster-10308.1	0	13.5866	-6.2574	0.10982	FALSE
Cluster-10309.0	0	4.81191	-4.7646	0.1573	FALSE
Cluster-1031.0	3.37205	0	4.2015	0.27513	FALSE
Cluster-10310.0	4.56992	0.849161	2.3818	0.36869	FALSE
Cluster-10311.0	2.02323	0.283054	2.5017	0.52641	FALSE
Cluster-10312.0	0	2.26443	-3.6801	0.35096	FALSE
Cluster-10313.0	4.38367	0	4.5801	0.18983	FALSE
Cluster-10313.1	4.16563	0	4.5086	0.20488	FALSE
Cluster-10313.2	2.31012	1.73668	0.4147	0.88814	FALSE
Cluster-10314.0	1.9226	2.54748	-0.41746	0.89462	FALSE
Cluster-10315.0	0	1.69832	-3.268	0.40903	FALSE
Cluster-10316.0	2.8904	0.283054	3.0196	0.30875	FALSE
Cluster-10317.0	1.68603	0	3.1999	0.41877	FALSE
Cluster-10318.0	8.63322	0	5.5601	0.024199	TRUE
Cluster-10319.0	0	0.849161	-2.2787	0.56971	FALSE
Cluster-1032.0	2.92395	0	3.9972	0.27172	FALSE
Cluster-10320.0	0	0.849161	-2.2787	0.56971	FALSE
Cluster-10321.0	0	0	NA	NA	NA
Cluster-10322.0	0	3.96275	-4.4847	0.21465	FALSE
Cluster-10323.0	0	2.26443	-3.6801	0.35096	FALSE
Cluster-10324.0	0	8.77466	-5.6306	0.042138	TRUE
Cluster-10325.0	0	1.13221	-2.6885	0.49973	FALSE
Cluster-10326.0	0	39.6275	-21.135	NA	NA
Cluster-10327.0	0	5.37802	-4.9249	0.12861	FALSE
Cluster-10328.0	0	1.13221	-2.6885	0.49973	FALSE
Cluster-10329.0	0	0	NA	NA	NA
Cluster-1033.0	3.37205	0	4.2015	0.27513	FALSE
Cluster-10330.0	2.56346	1.13221	1.1568	0.73233	FALSE
Cluster-10331.0	2.54156	0.849161	1.5494	0.62364	FALSE
Cluster-10331.1	6.39395	5.81615	0.13473	0.92219	FALSE
Cluster-10332.0	0	5.94412	-5.0692	0.10564	FALSE
Cluster-10333.0	1.28173	0.849161	0.57176	0.88342	FALSE
Cluster-10334.0	2.56346	0.849161	1.5667	0.65378	FALSE
Cluster-10335.0	0	4.2458	-4.5842	0.19329	FALSE
Cluster-10336.0	0.61896	2.54748	-2.0419	0.57144	FALSE
Cluster-10337.0	0	3.39664	-4.2625	0.26574	FALSE
Cluster-10338.0	0	2.54748	-3.8491	0.32877	FALSE
Cluster-10339.0	0	5.37802	-4.9249	0.12861	FALSE
Cluster-1034.0	2.36044	0	3.6863	0.34985	FALSE
Cluster-10340.0	2.98453	1.13221	1.3664	0.63998	FALSE
Cluster-10341.0	2.02323	0	3.4635	0.38047	FALSE
Cluster-10342.0	4.72088	0	4.6871	0.16833	FALSE
Cluster-10343.0	3.84519	1.41527	1.4193	0.63416	FALSE
Cluster-10344.0	1.23792	2.26443	-0.87756	0.79894	FALSE
Cluster-10345.0	1.5474	1.69832	-0.14449	0.96747	FALSE
Cluster-10346.0	0	2.83054	-4.0003	0.3097	FALSE
Cluster-10347.0	0	1.41527	-3.0072	0.44858	FALSE
Cluster-10348.0	0	1.98137	-3.4887	0.37724	FALSE
Cluster-10349.0	3.52476	2.80461	0.32394	0.89766	FALSE
Cluster-1035.0	4.24504	0	4.5349	0.15022	FALSE
Cluster-10350.0	0	1.41527	-3.0072	0.44858	FALSE
Cluster-10351.0	0	1.13221	-2.6885	0.49973	FALSE
Cluster-10352.0	2.17731	0	3.5745	0.365	FALSE
Cluster-10353.0	3.37205	1.13221	1.5461	0.62394	FALSE
Cluster-10354.0	6.91496	2.26443	1.5832	0.4738	FALSE
Cluster-10355.0	0	9.90687	-5.8055	0.029996	TRUE
Cluster-10356.0	0	1.69832	-3.268	0.40903	FALSE
Cluster-10357.0	0	1.41527	-3.0072	0.44858	FALSE
Cluster-10358.0	0	3.96275	-4.4847	0.21465	FALSE
Cluster-10359.0	0	1.13221	-2.6885	0.49973	FALSE
Cluster-1036.0	1.01162	0	2.4607	0.53753	FALSE
Cluster-10360.0	0	2.83054	-4.0003	0.3097	FALSE
Cluster-10361.0	2.8839	0	3.9781	0.31221	FALSE
Cluster-10362.0	0	3.39664	-4.2625	0.26574	FALSE
Cluster-10363.0	4.72088	1.13221	2.0275	0.48228	FALSE
Cluster-10364.0	6.40866	1.13221	2.4664	0.35375	FALSE
Cluster-10365.0	2.22181	1.13221	0.94812	0.76416	FALSE
Cluster-10366.0	0	0	NA	NA	NA
Cluster-10367.0	2.16636	0.566107	1.9048	0.61813	FALSE
Cluster-10368.0	1.23792	1.69832	-0.46488	0.89953	FALSE
Cluster-10369.0	2.02323	0	3.4635	0.38047	FALSE
Cluster-1037.0	2.02323	0	3.4635	0.38047	FALSE
Cluster-10370.0	4.93554	0	4.7517	0.078629	FALSE
Cluster-10371.0	0	3.11359	-4.1371	0.2931	FALSE
Cluster-10372.0	0.928441	0	2.3482	0.55696	FALSE
Cluster-10373.0	3.48095	0	4.2503	0.21081	FALSE
Cluster-10374.0	0	5.94412	-5.0692	0.10564	FALSE
Cluster-10375.0	0	1.98137	-3.4887	0.37724	FALSE
Cluster-10376.0	2.8839	1.13221	1.3255	0.68632	FALSE
Cluster-10377.0	1.85688	0.849161	1.1081	0.77122	FALSE
Cluster-10378.0	2.47584	1.41527	0.79074	0.81139	FALSE
Cluster-10379.0	0	0	NA	NA	NA
Cluster-1038.0	1.28173	0	2.8086	0.47964	FALSE
Cluster-10380.0	8.68216	0.283054	4.6062	0.025616	TRUE
Cluster-10381.0	2.78532	0.566107	2.2623	0.52325	FALSE
Cluster-10382.0	0	2.83054	-4.0003	0.3097	FALSE
Cluster-10383.0	2.78532	0.849161	1.6874	0.62095	FALSE
Cluster-10384.0	0	8.49161	-5.5833	0.045983	TRUE
Cluster-10385.0	0	13.0205	-6.1961	0.11337	FALSE
Cluster-10386.0	4.61511	0.566107	2.9545	0.23582	FALSE
Cluster-10387.0	4.65379	1.13221	2.0004	0.43925	FALSE
Cluster-10388.0	3.0948	1.13221	1.4286	0.65742	FALSE
Cluster-10388.1	2.30499	1.69832	0.41849	0.8876	FALSE
Cluster-10389.0	1.5474	0	3.0831	0.43644	FALSE
Cluster-1039.0	10.0607	0	5.7788	0.017961	TRUE
Cluster-10390.0	0.928441	1.98137	-1.0992	0.76649	FALSE
Cluster-10391.0	2.24303	0	3.6156	0.35938	FALSE
Cluster-10392.0	7.031	1.13221	2.5885	0.26703	FALSE
Cluster-10393.0	0.337205	0.849161	-1.3169	0.7425	FALSE
Cluster-10394.0	0	3.96275	-4.4847	0.21465	FALSE
Cluster-10395.0	3.18242	1.41527	1.1443	0.68465	FALSE
Cluster-10396.0	5.46413	1.98137	1.4392	0.55601	FALSE
Cluster-10397.0	0.30948	2.04566	-2.5718	0.48524	FALSE
Cluster-10398.0	4.21594	0.566107	2.8387	0.3143	FALSE
Cluster-10399.0	1.23792	2.26443	-0.87756	0.79894	FALSE
Cluster-104.0	4.6422	0	4.6662	0.17233	FALSE
Cluster-1040.0	2.16636	0	3.5676	0.36596	FALSE
Cluster-10400.0	0	3.96275	-4.4847	0.21465	FALSE
Cluster-10401.0	0.928441	1.98137	-1.0992	0.76649	FALSE
Cluster-10402.0	2.84009	0.283054	2.9955	0.36155	FALSE
Cluster-10403.0	0	4.81191	-4.7646	0.1573	FALSE
Cluster-10404.0	0	12.4544	-6.1352	0.014703	TRUE
Cluster-10405.0	0	3.96275	-4.4847	0.21465	FALSE
Cluster-10406.0	4.6422	1.41527	1.6907	0.55217	FALSE
Cluster-10407.0	1.28173	0.849161	0.57176	0.88342	FALSE
Cluster-10408.0	2.8839	0	3.9781	0.31221	FALSE
Cluster-10409.0	2.36044	3.11359	-0.41518	0.88774	FALSE
Cluster-1041.0	5.22243	0	4.8337	0.066772	FALSE
Cluster-10410.0	0.337205	2.26443	-2.7186	0.4859	FALSE
Cluster-10411.0	0	0.849161	-2.2787	0.56971	FALSE
Cluster-10412.0	2.16636	0.566107	1.9048	0.61813	FALSE
Cluster-10413.0	3.20433	0	4.1301	0.29245	FALSE
Cluster-10414.0	0	3.11359	-4.1371	0.2931	FALSE
Cluster-10415.0	0	88.3127	-22.252	NA	NA
Cluster-10416.0	7.62023	1.69832	2.1239	0.27276	FALSE
Cluster-10417.0	0	56.8938	-21.636	NA	NA
Cluster-10418.0	0.928441	1.98137	-1.0992	0.76649	FALSE
Cluster-10419.0	0	3.11359	-4.1371	0.2931	FALSE
Cluster-1042.0	4.74146	0	4.6964	0.085954	FALSE
Cluster-10420.0	0	0	NA	NA	NA
Cluster-10421.0	0	2.26443	-3.6801	0.35096	FALSE
Cluster-10422.0	0	2.54748	-3.8491	0.32877	FALSE
Cluster-10423.0	0	2.26443	-3.6801	0.35096	FALSE
Cluster-10424.0	5.93489	5.66107	0.058238	0.97776	FALSE
Cluster-10424.1	7.3463	0.849161	3.0481	0.16439	FALSE
Cluster-10425.0	0	1.41527	-3.0072	0.44858	FALSE
Cluster-10426.0	0.961299	3.37776	-1.8166	0.52688	FALSE
Cluster-10427.0	3.0948	0.849161	1.8377	0.57914	FALSE
Cluster-10428.0	4.16563	0.849161	2.2595	0.45874	FALSE
Cluster-10429.0	3.84519	1.13221	1.737	0.56831	FALSE
Cluster-1043.0	3.89551	0	4.4113	0.17701	FALSE
Cluster-10430.0	9.66605	2.26443	2.0539	0.24045	FALSE
Cluster-10431.0	3.59836	0	4.2963	0.20066	FALSE
Cluster-10432.0	2.69764	0.566107	2.2117	0.5369	FALSE
Cluster-10433.0	5.30497	0	4.8588	0.095756	FALSE
Cluster-10433.1	0.674411	0.283054	0.91143	0.8212	FALSE
Cluster-10434.0	0	3.39664	-4.2625	0.26574	FALSE
Cluster-10435.0	4.01292	0.283054	3.4903	0.2393	FALSE
Cluster-10436.0	4.05097	0.849161	2.2154	0.43083	FALSE
Cluster-10437.0	0	5.37802	-4.9249	0.12861	FALSE
Cluster-10438.0	0	12.7374	-6.1644	0.11524	FALSE
Cluster-10439.0	0	4.52886	-4.6772	0.17426	FALSE
Cluster-1044.0	4.51961	0	4.626	0.13762	FALSE
Cluster-10440.0	0	4.52886	-4.6772	0.17426	FALSE
Cluster-10441.0	0	3.39664	-4.2625	0.26574	FALSE
Cluster-10442.0	0	0.566107	-1.7033	0.67462	FALSE
Cluster-10443.0	1.60216	0	3.1304	0.42923	FALSE
Cluster-10444.0	5.75753	1.41527	1.9834	0.35928	FALSE
Cluster-10445.0	3.14957	0.849161	1.8551	0.52943	FALSE
Cluster-10446.0	0	4.81191	-4.7646	0.1573	FALSE
Cluster-10447.0	0	6.51023	-5.2003	0.087163	FALSE
Cluster-10448.0	0	2.83054	-4.0003	0.3097	FALSE
Cluster-10449.0	2.16636	1.69832	0.33845	0.9188	FALSE
Cluster-1045.0	4.65379	0	4.6666	0.12685	FALSE
Cluster-10450.0	0	9.62382	-5.7637	0.032611	TRUE
Cluster-10451.0	3.91228	0.283054	3.4553	0.24323	FALSE
Cluster-10452.0	2.81818	1.13221	1.289	0.66336	FALSE
Cluster-10453.0	0	7.07634	-5.3205	0.072231	FALSE
Cluster-10454.0	0	1.69832	-3.268	0.40903	FALSE
Cluster-10455.0	0.674411	0.694673	-0.043415	0.99131	FALSE
Cluster-10456.0	0	2.54748	-3.8491	0.32877	FALSE
Cluster-10457.0	1.85688	1.69832	0.11723	0.97268	FALSE
Cluster-10458.0	0	1.69832	-3.268	0.40903	FALSE
Cluster-10459.0	0	1.13221	-2.6885	0.49973	FALSE
Cluster-1046.0	9.93479	0	5.7627	0.0068443	TRUE
Cluster-10460.0	2.84009	1.13221	1.2994	0.6596	FALSE
Cluster-10461.0	1.60285	3.11359	-0.97	0.72961	FALSE
Cluster-10462.0	1.28173	1.13221	0.16192	0.96666	FALSE
Cluster-10463.0	0	1.69832	-3.268	0.40903	FALSE
Cluster-10464.0	1.34882	1.69832	-0.35096	0.92304	FALSE
Cluster-10465.0	2.8839	1.13221	1.3255	0.68632	FALSE
Cluster-10466.0	3.9626	0	4.435	0.1702	FALSE
Cluster-10467.0	0.928441	3.39664	-1.8727	0.55848	FALSE
Cluster-10468.0	2.9794	0	4.0233	0.26763	FALSE
Cluster-10469.0	0	3.11359	-4.1371	0.2931	FALSE
Cluster-1047.0	4.60998	0	4.6534	0.12912	FALSE
Cluster-10470.0	0	2.26443	-3.6801	0.35096	FALSE
Cluster-10471.0	6.36485	2.26443	1.4669	0.51755	FALSE
Cluster-10471.1	0.928441	0	2.3482	0.55696	FALSE
Cluster-10472.0	2.36044	1.13221	1.035	0.76452	FALSE
Cluster-10473.0	3.37205	0	4.2015	0.27513	FALSE
Cluster-10473.1	2.47584	0	3.7599	0.34009	FALSE
Cluster-10474.0	1.85688	0.283054	2.3838	0.54645	FALSE
Cluster-10475.0	2.24303	1.69832	0.38564	0.90691	FALSE
Cluster-10476.0	2.47584	0	3.7599	0.34009	FALSE
Cluster-10477.0	0	5.37802	-4.9249	0.12861	FALSE
Cluster-10478.0	0	0.849161	-2.2787	0.56971	FALSE
Cluster-10479.0	1.60216	0	3.1304	0.42923	FALSE
Cluster-1048.0	3.48746	0	4.2528	0.21143	FALSE
Cluster-10480.0	2.8839	1.13221	1.3255	0.68632	FALSE
Cluster-10481.0	0	5.94412	-5.0692	0.10564	FALSE
Cluster-10482.0	0.30948	26.129	-6.2387	NA	NA
Cluster-10483.0	0	1.98137	-3.4887	0.37724	FALSE
Cluster-10484.0	4.58225	0.283054	3.6831	0.19047	FALSE
Cluster-10485.0	0	1.98137	-3.4887	0.37724	FALSE
Cluster-10486.0	1.68603	0.849161	0.96307	0.80412	FALSE
Cluster-10487.0	3.57063	0	4.2856	0.20251	FALSE
Cluster-10488.0	4.17282	1.98137	1.0474	0.65001	FALSE
Cluster-10489.0	0	5.09496	-4.847	0.14215	FALSE
Cluster-1049.0	3.37205	0	4.2015	0.27513	FALSE
Cluster-10490.0	0	0	NA	NA	NA
Cluster-10491.0	0	1.41527	-3.0072	0.44858	FALSE
Cluster-10492.0	0	8.77466	-5.6306	0.042138	TRUE
Cluster-10493.0	0	1.41527	-3.0072	0.44858	FALSE
Cluster-10494.0	5.38164	1.13221	2.2102	0.37067	FALSE
Cluster-10495.0	1.23792	3.6797	-1.5744	0.60588	FALSE
Cluster-10496.0	0	2.26443	-3.6801	0.35096	FALSE
Cluster-10497.0	0	5.66107	-4.9989	0.1165	FALSE
Cluster-10498.0	0	6.22718	-5.1363	0.095906	FALSE
Cluster-10499.0	0	4.52886	-4.6772	0.17426	FALSE
Cluster-105.0	3.71376	0	4.3444	0.24131	FALSE
Cluster-1050.0	4.50421	0	4.6212	0.094534	FALSE
Cluster-10500.0	2.63055	0.283054	2.882	0.39279	FALSE
Cluster-10501.0	0	1.98137	-3.4887	0.37724	FALSE
Cluster-10502.0	1.5474	2.54748	-0.72598	0.82331	FALSE
Cluster-10503.0	0	2.26443	-3.6801	0.35096	FALSE
Cluster-10504.0	1.60216	1.98137	-0.31903	0.92556	FALSE
Cluster-10505.0	2.63055	0	3.8441	0.31096	FALSE
Cluster-10506.0	3.0948	1.13221	1.4286	0.65742	FALSE
Cluster-10507.0	0	1.69832	-3.268	0.40903	FALSE
Cluster-10508.0	0	1.13221	-2.6885	0.49973	FALSE
Cluster-10508.1	4.61511	3.30644	0.46326	0.80689	FALSE
Cluster-10509.0	1.23792	1.13221	0.11531	0.97627	FALSE
Cluster-1051.0	3.57063	0	4.2856	0.20251	FALSE
Cluster-10510.0	1.23792	2.26443	-0.87756	0.79894	FALSE
Cluster-10511.0	0	2.26443	-3.6801	0.35096	FALSE
Cluster-10512.0	0	6.22718	-5.1363	0.095906	FALSE
Cluster-10513.0	0	0.849161	-2.2787	0.56971	FALSE
Cluster-10514.0	0	0.849161	-2.2787	0.56971	FALSE
Cluster-10515.0	0	32.2681	-20.849	NA	NA
Cluster-10516.0	0	5.37802	-4.9249	0.12861	FALSE
Cluster-10517.0	5.76779	0	4.9781	0.11672	FALSE
Cluster-10518.0	0	1.13221	-2.6885	0.49973	FALSE
Cluster-10519.0	1.5474	1.13221	0.43612	0.90903	FALSE
Cluster-1052.0	3.84519	0	4.3931	0.23033	FALSE
Cluster-10520.0	0.928441	1.13221	-0.29847	0.93898	FALSE
Cluster-10521.0	3.34433	0.849161	1.9377	0.51346	FALSE
Cluster-10522.0	1.65248	1.98137	-0.28126	0.9271	FALSE
Cluster-10523.0	5.21079	0	4.8308	0.099173	FALSE
Cluster-10524.0	0	1.98137	-3.4887	0.37724	FALSE
Cluster-10524.1	0	0.566107	-1.7033	0.67462	FALSE
Cluster-10525.0	5.53122	0	4.917	0.08671	FALSE
Cluster-10526.0	2.69764	1.69832	0.6469	0.83848	FALSE
Cluster-10527.0	1.01162	2.04566	-1.0347	0.75434	FALSE
Cluster-10528.0	2.02323	0	3.4635	0.38047	FALSE
Cluster-10529.0	1.23792	0.849161	0.52515	0.89292	FALSE
Cluster-1053.0	3.88011	0	4.4057	0.17602	FALSE
Cluster-10530.0	0	4.2458	-4.5842	0.19329	FALSE
Cluster-10531.0	1.60216	0	3.1304	0.42923	FALSE
Cluster-10532.0	0	0.849161	-2.2787	0.56971	FALSE
Cluster-10533.0	1.60216	0	3.1304	0.42923	FALSE
Cluster-10534.0	2.8839	0	3.9781	0.31221	FALSE
Cluster-10535.0	0	3.96275	-4.4847	0.21465	FALSE
Cluster-10536.0	1.28173	1.69832	-0.41872	0.90897	FALSE
Cluster-10537.0	0	2.26443	-3.6801	0.35096	FALSE
Cluster-10538.0	3.27142	1.41527	1.1811	0.67057	FALSE
Cluster-10538.1	10.5698	2.74033	1.9272	0.22719	FALSE
Cluster-10539.0	0	0	NA	NA	NA
Cluster-1054.0	3.71376	0	4.3444	0.24131	FALSE
Cluster-10540.0	1.6583	3.6797	-1.1659	0.66823	FALSE
Cluster-10541.0	7.04952	0	5.2676	0.076376	FALSE
Cluster-10542.0	0.928441	2.83054	-1.611	0.63212	FALSE
Cluster-10543.0	3.70926	0.849161	2.0912	0.50714	FALSE
Cluster-10544.0	0	3.96275	-4.4847	0.21465	FALSE
Cluster-10545.0	0	1.98137	-3.4887	0.37724	FALSE
Cluster-10546.0	0	1.69832	-3.268	0.40903	FALSE
Cluster-10546.1	0	0	NA	NA	NA
Cluster-10547.0	0	0.283054	-1.0037	0.8057	FALSE
Cluster-10547.1	10.2319	4.75525	1.1102	0.53609	FALSE
Cluster-10547.2	10.8505	2.30279	2.2335	0.21474	FALSE
Cluster-10548.0	0.61896	1.69832	-1.4605	0.70939	FALSE
Cluster-10549.0	0	1.69832	-3.268	0.40903	FALSE
Cluster-1055.0	4.89173	0	4.7395	0.11304	FALSE
Cluster-10550.0	0	0.849161	-2.2787	0.56971	FALSE
Cluster-10551.0	4.71887	0.849161	2.4295	0.35297	FALSE
Cluster-10552.0	0.961299	0.849161	0.15691	0.96808	FALSE
Cluster-10553.0	3.52476	0.283054	3.3059	0.33173	FALSE
Cluster-10554.0	0	6.51023	-5.2003	0.087163	FALSE
Cluster-10555.0	0	2.54748	-3.8491	0.32877	FALSE
Cluster-10556.0	0	8.20855	-5.5344	0.050228	FALSE
Cluster-10557.0	2.16636	0	3.5676	0.36596	FALSE
Cluster-10558.0	2.24303	1.41527	0.64661	0.84875	FALSE
Cluster-10559.0	1.34882	0.283054	1.9153	0.6295	FALSE
Cluster-1056.0	4.88591	0	4.7377	0.079655	FALSE
Cluster-10560.0	0	1.41527	-3.0072	0.44858	FALSE
Cluster-10561.0	5.31142	0	4.8574	0.09529	FALSE
Cluster-10562.0	2.47584	1.13221	1.1094	0.74498	FALSE
Cluster-10563.0	8.06902	0.977727	3.0377	0.097596	FALSE
Cluster-10564.0	0.928441	0	2.3482	0.55696	FALSE
Cluster-10565.0	1.85688	1.98137	-0.10365	0.97515	FALSE
Cluster-10566.0	0	2.26443	-3.6801	0.35096	FALSE
Cluster-10567.0	0	0	NA	NA	NA
Cluster-10568.0	5.59831	0.283054	3.9717	0.13235	FALSE
Cluster-10569.0	0	1.69832	-3.268	0.40903	FALSE
Cluster-1057.0	9.77627	0	5.7384	0.0064139	TRUE
Cluster-10570.0	2.16636	1.13221	0.9182	0.79453	FALSE
Cluster-10571.0	4.26626	3.39664	0.31139	0.89465	FALSE
Cluster-10572.0	0	3.39664	-4.2625	0.26574	FALSE
Cluster-10573.0	0.30948	1.13221	-1.7268	0.66467	FALSE
Cluster-10574.0	0	0	NA	NA	NA
Cluster-10575.0	1.9226	1.69832	0.16419	0.9615	FALSE
Cluster-10576.0	0	3.39664	-4.2625	0.26574	FALSE
Cluster-10577.0	0	3.39664	-4.2625	0.26574	FALSE
Cluster-10577.1	2.47584	0	3.7599	0.34009	FALSE
Cluster-10578.0	0	1.69832	-3.268	0.40903	FALSE
Cluster-10579.0	6.55003	2.26443	1.5057	0.50003	FALSE
Cluster-1058.0	4.78014	0	4.7076	0.081625	FALSE
Cluster-10580.0	12.185	0	6.0572	0.0018549	TRUE
Cluster-10581.0	7.62223	2.26443	1.7165	0.3807	FALSE
Cluster-10582.0	1.9226	1.69832	0.16419	0.9615	FALSE
Cluster-10583.0	2.96776	0.849161	1.767	0.5568	FALSE
Cluster-10584.0	0	1.41527	-3.0072	0.44858	FALSE
Cluster-10585.0	1.9226	1.41527	0.42535	0.90348	FALSE
Cluster-10586.0	1.23792	5.66107	-2.1929	0.4214	FALSE
Cluster-10587.0	0	5.94412	-5.0692	0.10564	FALSE
Cluster-10588.0	5.53842	0.283054	3.9568	0.13517	FALSE
Cluster-10589.0	1.68603	1.98137	-0.25082	0.94098	FALSE
Cluster-1059.0	4.60998	0	4.6534	0.12912	FALSE
Cluster-10590.0	2.47584	0.849161	1.5192	0.66651	FALSE
Cluster-10591.0	4.5867	0	4.6464	0.12907	FALSE
Cluster-10592.0	2.8839	2.54748	0.16581	0.95513	FALSE
Cluster-10593.0	0	7.64245	-5.4314	0.06011	FALSE
Cluster-10593.1	0	0.849161	-2.2787	0.56971	FALSE
Cluster-10594.0	2.16636	0.849161	1.3285	0.71635	FALSE
Cluster-10595.0	0.674411	0	1.8732	0.64229	FALSE
Cluster-10596.0	0	0.849161	-2.2787	0.56971	FALSE
Cluster-10596.1	3.23343	0	4.1427	0.23567	FALSE
Cluster-10596.2	0.928441	0	2.3482	0.55696	FALSE
Cluster-10596.3	9.2908	3.15195	1.549	0.389	FALSE
Cluster-10597.0	1.95614	1.69832	0.18386	0.95212	FALSE
Cluster-10598.0	3.51518	0	4.2638	0.20783	FALSE
Cluster-10599.0	4.6422	1.13221	2.0079	0.48789	FALSE
Cluster-10599.1	4.84655	1.13221	2.051	0.36579	FALSE
Cluster-106.0	4.02324	0	4.4598	0.21546	FALSE
Cluster-1060.0	2.86199	0	3.9676	0.28154	FALSE
Cluster-10600.0	3.37205	1.41527	1.228	0.69036	FALSE
Cluster-10601.0	0	0.849161	-2.2787	0.56971	FALSE
Cluster-10602.0	0	3.96275	-4.4847	0.21465	FALSE
Cluster-10603.0	0	0	NA	NA	NA
Cluster-10604.0	4.95745	0	4.7581	0.11008	FALSE
Cluster-10605.0	0	0	NA	NA	NA
Cluster-10606.0	3.2057	0.849161	1.8789	0.52258	FALSE
Cluster-10607.0	0	5.66107	-4.9989	0.1165	FALSE
Cluster-10608.0	0	3.96275	-4.4847	0.21465	FALSE
Cluster-10609.0	0.961299	0	2.3937	0.54906	FALSE
Cluster-1061.0	4.60347	0	4.6515	0.12805	FALSE
Cluster-10610.0	1.23792	1.98137	-0.68598	0.847	FALSE
Cluster-10611.0	0.674411	1.69832	-1.3529	0.72928	FALSE
Cluster-10612.0	5.96906	0.849161	2.7598	0.2602	FALSE
Cluster-10613.0	0	3.39664	-4.2625	0.26574	FALSE
Cluster-10614.0	0	3.96275	-4.4847	0.21465	FALSE
Cluster-10615.0	0	17.5493	-6.6263	0.090281	FALSE
Cluster-10616.0	0	4.2458	-4.5842	0.19329	FALSE
Cluster-10617.0	2.47584	0.849161	1.5192	0.66651	FALSE
Cluster-10618.0	5.39529	0.566107	3.1963	0.27385	FALSE
Cluster-10619.0	2.84009	0.283054	2.9955	0.36155	FALSE
Cluster-10619.1	27.8383	10.9998	1.342	0.10757	FALSE
Cluster-1062.0	3.2057	0	4.1307	0.23878	FALSE
Cluster-10620.0	4.16563	0.849161	2.2595	0.45874	FALSE
Cluster-10621.0	3.0948	2.26443	0.4385	0.88219	FALSE
Cluster-10622.0	3.71376	0.849161	2.0977	0.50519	FALSE
Cluster-10623.0	4.72088	1.13221	2.0275	0.48228	FALSE
Cluster-10624.0	1.23792	1.13221	0.11531	0.97627	FALSE
Cluster-10625.0	3.82329	3.11359	0.28133	0.90901	FALSE
Cluster-10626.0	0	0.566107	-1.7033	0.67462	FALSE
Cluster-10627.0	0	2.54748	-3.8491	0.32877	FALSE
Cluster-10628.0	4.13928	1.98137	1.0357	0.64836	FALSE
Cluster-10629.0	1.68603	3.6797	-1.1415	0.69991	FALSE
Cluster-1063.0	3.93556	0	4.4254	0.17277	FALSE
Cluster-10630.0	3.28819	0.283054	3.204	0.30587	FALSE
Cluster-10631.0	1.56931	0.566107	1.4386	0.70447	FALSE
Cluster-10632.0	10.347	3.11359	1.7081	0.38212	FALSE
Cluster-10633.0	5.12693	2.26443	1.161	0.66334	FALSE
Cluster-10634.0	4.95168	1.41527	1.783	0.52397	FALSE
Cluster-10635.0	7.59181	1.13221	2.699	0.22728	FALSE
Cluster-10636.0	0	19.8137	-6.8012	NA	NA
Cluster-10637.0	0	0.566107	-1.7033	0.67462	FALSE
Cluster-10638.0	0	2.54748	-3.8491	0.32877	FALSE
Cluster-10639.0	0	2.83054	-4.0003	0.3097	FALSE
Cluster-1064.0	4.5867	0	4.6464	0.12907	FALSE
Cluster-10640.0	3.52476	1.69832	1.0344	0.72916	FALSE
Cluster-10641.0	0	3.96275	-4.4847	0.21465	FALSE
Cluster-10642.0	0	0.849161	-2.2787	0.56971	FALSE
Cluster-10643.0	0	2.26443	-3.6801	0.35096	FALSE
Cluster-10644.0	2.84009	0.849161	1.7078	0.57448	FALSE
Cluster-10645.0	0	25.7579	-7.1795	NA	NA
Cluster-10646.0	3.37205	0.849161	1.9552	0.54599	FALSE
Cluster-10647.0	1.23792	1.13221	0.11531	0.97627	FALSE
Cluster-10647.1	1.23792	4.84331	-1.9556	0.44226	FALSE
Cluster-10648.0	2.66992	1.13221	1.2074	0.69257	FALSE
Cluster-10649.0	0	18.3985	-6.6944	0.087002	FALSE
Cluster-1065.0	2.16636	0	3.5676	0.36596	FALSE
Cluster-10650.0	5.76779	1.13221	2.3161	0.39698	FALSE
Cluster-10651.0	0	12.4544	-6.1352	0.014703	TRUE
Cluster-10652.0	1.85688	1.13221	0.6974	0.84884	FALSE
Cluster-10653.0	7.9013	0	5.4329	0.03203	TRUE
Cluster-10654.0	6.94713	0	5.245	0.047744	TRUE
Cluster-10655.0	2.84009	0	3.9569	0.28183	FALSE
Cluster-10656.0	0	7.07634	-5.3205	0.072231	FALSE
Cluster-10657.0	2.6641	2.26443	0.21382	0.93809	FALSE
Cluster-10658.0	0	0	NA	NA	NA
Cluster-10659.0	1.85688	0	3.3456	0.39732	FALSE
Cluster-1066.0	4.49907	0	4.6196	0.13381	FALSE
Cluster-10660.0	0	5.09496	-4.847	0.14215	FALSE
Cluster-10661.0	0	3.11359	-4.1371	0.2931	FALSE
Cluster-10662.0	2.82913	0.566107	2.2756	0.47246	FALSE
Cluster-10663.0	2.9794	1.98137	0.56623	0.8366	FALSE
Cluster-10664.0	0	2.54748	-3.8491	0.32877	FALSE
Cluster-10665.0	2.02323	0	3.4635	0.38047	FALSE
Cluster-10666.0	0	1.41527	-3.0072	0.44858	FALSE
Cluster-10667.0	0	2.83054	-4.0003	0.3097	FALSE
Cluster-10668.0	0	0.849161	-2.2787	0.56971	FALSE
Cluster-10669.0	4.4313	0	4.5985	0.13805	FALSE
Cluster-1067.0	5.73249	0	4.9673	0.11854	FALSE
Cluster-10670.0	0.61896	1.41527	-1.1997	0.76011	FALSE
Cluster-10671.0	0	1.98137	-3.4887	0.37724	FALSE
Cluster-10672.0	2.47584	2.26443	0.1181	0.96947	FALSE
Cluster-10673.0	1.9226	1.41527	0.42535	0.90348	FALSE
Cluster-10674.0	0	3.39664	-4.2625	0.26574	FALSE
Cluster-10675.0	3.40428	1.13221	1.5649	0.61847	FALSE
Cluster-10676.0	5.0393	0.566107	3.0917	0.24326	FALSE
Cluster-10677.0	0	2.83054	-4.0003	0.3097	FALSE
Cluster-10678.0	0	1.13221	-2.6885	0.49973	FALSE
Cluster-10679.0	0.320433	6.79328	-4.301	0.12219	FALSE
Cluster-1068.0	1.68603	0	3.1999	0.41877	FALSE
Cluster-10680.0	10.2539	1.41527	2.8214	0.22696	FALSE
Cluster-10681.0	0	3.11359	-4.1371	0.2931	FALSE
Cluster-10682.0	0	4.52886	-4.6772	0.17426	FALSE
Cluster-10683.0	2.16636	0	3.5676	0.36596	FALSE
Cluster-10684.0	4.99099	0.566107	3.0754	0.25078	FALSE
Cluster-10685.0	0	5.94412	-5.0692	0.10564	FALSE
Cluster-10686.0	0	1.69832	-3.268	0.40903	FALSE
Cluster-10687.0	0	1.41527	-3.0072	0.44858	FALSE
Cluster-10688.0	3.0948	0.849161	1.8377	0.57914	FALSE
Cluster-10689.0	2.78532	0.849161	1.6874	0.62095	FALSE
Cluster-1069.0	3.85239	0	4.3957	0.17829	FALSE
Cluster-10690.0	6.13992	0	5.0678	0.038879	TRUE
Cluster-10691.0	3.20433	1.98137	0.67721	0.82105	FALSE
Cluster-10692.0	0	1.41527	-3.0072	0.44858	FALSE
Cluster-10693.0	2.24303	0	3.6156	0.35938	FALSE
Cluster-10694.0	0.928441	3.96275	-2.0939	0.49475	FALSE
Cluster-10695.0	0.61896	1.41527	-1.1997	0.76011	FALSE
Cluster-10696.0	0	2.54748	-3.8491	0.32877	FALSE
Cluster-10697.0	6.86333	1.69832	1.9842	0.37991	FALSE
Cluster-10698.0	1.97291	0.977727	1.0074	0.74053	FALSE
Cluster-10699.0	2.56346	0.849161	1.5667	0.65378	FALSE
Cluster-107.0	5.57064	0	4.9292	0.12456	FALSE
Cluster-1070.0	4.55315	0	4.6362	0.13214	FALSE
Cluster-10700.0	0	1.41527	-3.0072	0.44858	FALSE
Cluster-10701.0	2.16636	0.283054	2.6058	0.50903	FALSE
Cluster-10702.0	3.57508	1.13221	1.6259	0.55921	FALSE
Cluster-10703.0	2.63055	0.566107	2.1691	0.50364	FALSE
Cluster-10704.0	4.36558	0.283054	3.6163	0.20759	FALSE
Cluster-10705.0	4.60998	1.41527	1.6712	0.51139	FALSE
Cluster-10706.0	0.30948	2.54748	-2.8882	0.44316	FALSE
Cluster-10707.0	2.96776	0.283054	3.0558	0.34545	FALSE
Cluster-10708.0	0	19.5307	-6.7805	0.082996	FALSE
Cluster-10709.0	2.47584	0.283054	2.7983	0.46405	FALSE
Cluster-1071.0	6.13923	0	5.0677	0.041225	TRUE
Cluster-10710.0	0	2.83054	-4.0003	0.3097	FALSE
Cluster-10711.0	0.961299	1.13221	-0.25293	0.94824	FALSE
Cluster-10712.0	0.30948	2.83054	-3.0399	0.40349	FALSE
Cluster-10713.0	0	2.26443	-3.6801	0.35096	FALSE
Cluster-10714.0	1.01162	0	2.4607	0.53753	FALSE
Cluster-10715.0	2.80723	0	3.9407	0.28828	FALSE
Cluster-10716.0	0	2.26443	-3.6801	0.35096	FALSE
Cluster-10717.0	0.961299	0	2.3937	0.54906	FALSE
Cluster-10717.1	5.69112	2.01974	1.499	0.48555	FALSE
Cluster-10718.0	0	1.98137	-3.4887	0.37724	FALSE
Cluster-10719.0	2.68087	1.41527	0.89487	0.76325	FALSE
Cluster-1072.0	7.92521	0	5.4351	0.032085	TRUE
Cluster-10720.0	3.20433	2.26443	0.48604	0.8687	FALSE
Cluster-10721.0	0.30948	1.98137	-2.527	0.52245	FALSE
Cluster-10722.0	0	189.363	-23.07	NA	NA
Cluster-10723.0	0.928441	0.849161	0.11138	0.97736	FALSE
Cluster-10724.0	2.47584	1.13221	1.1094	0.74498	FALSE
Cluster-10725.0	0	1.13221	-2.6885	0.49973	FALSE
Cluster-10726.0	2.55902	0.849161	1.5582	0.61963	FALSE
Cluster-10727.0	2.23208	0	3.6089	0.3603	FALSE
Cluster-10728.0	0	4.52886	-4.6772	0.17426	FALSE
Cluster-10729.0	0.30948	1.69832	-2.3062	0.56015	FALSE
Cluster-1073.0	5.98584	0	5.0298	0.072117	FALSE
Cluster-10730.0	0	1.13221	-2.6885	0.49973	FALSE
Cluster-10731.0	3.13861	0.849161	1.8504	0.53116	FALSE
Cluster-10732.0	0.928441	0	2.3482	0.55696	FALSE
Cluster-10733.0	3.79043	1.41527	1.3943	0.60112	FALSE
Cluster-10734.0	1.9226	1.13221	0.74459	0.83749	FALSE
Cluster-10735.0	0.928441	1.13221	-0.29847	0.93898	FALSE
Cluster-10735.1	0	0.849161	-2.2787	0.56971	FALSE
Cluster-10736.0	0.928441	0.849161	0.11138	0.97736	FALSE
Cluster-10737.0	0	8.20855	-5.5344	0.050228	FALSE
Cluster-10738.0	6.60993	0.566107	3.4717	0.15676	FALSE
Cluster-10739.0	4.33272	0.566107	2.8895	0.35245	FALSE
Cluster-1074.0	4.87358	0	4.7344	0.11527	FALSE
Cluster-10740.0	0.961299	1.13221	-0.25293	0.94824	FALSE
Cluster-10741.0	3.4919	3.6797	-0.088178	0.97094	FALSE
Cluster-10742.0	1.60216	0.566107	1.469	0.70898	FALSE
Cluster-10743.0	3.52476	0.849161	2.0213	0.5271	FALSE
Cluster-10744.0	0	0.849161	-2.2787	0.56971	FALSE
Cluster-10745.0	0	4.2458	-4.5842	0.19329	FALSE
Cluster-10746.0	0	0	NA	NA	NA
Cluster-10747.0	1.9226	1.98137	-0.056826	0.9863	FALSE
Cluster-10748.0	5.64863	0.283054	3.9841	0.13181	FALSE
Cluster-10749.0	1.5474	0.566107	1.4217	0.71806	FALSE
Cluster-1075.0	4.27277	0	4.5439	0.14926	FALSE
Cluster-10750.0	5.26116	2.83054	0.88094	0.7341	FALSE
Cluster-10751.0	0	0	NA	NA	NA
Cluster-10752.0	0.30948	0.849161	-1.3169	0.7425	FALSE
Cluster-10753.0	4.48606	1.69832	1.3802	0.62504	FALSE
Cluster-10754.0	1.23792	0	2.7619	0.4872	FALSE
Cluster-10755.0	0	1.13221	-2.6885	0.49973	FALSE
Cluster-10756.0	3.03485	0	4.0494	0.30344	FALSE
Cluster-10757.0	0	5.37802	-4.9249	0.12861	FALSE
Cluster-10758.0	1.5474	2.83054	-0.87718	0.78231	FALSE
Cluster-10759.0	4.02324	0	4.4598	0.21546	FALSE
Cluster-1076.0	3.23343	0	4.1427	0.23567	FALSE
Cluster-10760.0	0	4.52886	-4.6772	0.17426	FALSE
Cluster-10761.0	3.84519	0.566107	2.7184	0.39854	FALSE
Cluster-10762.0	0	3.6797	-4.3779	0.23855	FALSE
Cluster-10763.0	2.8839	0.849161	1.7349	0.60783	FALSE
Cluster-10764.0	1.28173	2.26443	-0.83187	0.80838	FALSE
Cluster-10765.0	0	0	NA	NA	NA
Cluster-10766.0	0	1.98137	-3.4887	0.37724	FALSE
Cluster-10767.0	0	0	NA	NA	NA
Cluster-10768.0	4.6422	0.849161	2.4155	0.41398	FALSE
Cluster-10769.0	0.928441	0.566107	0.6868	0.86279	FALSE
Cluster-10769.1	3.13861	3.74398	-0.26551	0.90577	FALSE
Cluster-1077.0	1.01162	0	2.4607	0.53753	FALSE
Cluster-10770.0	3.88011	1.41527	1.4259	0.59071	FALSE
Cluster-10771.0	0	1.98137	-3.4887	0.37724	FALSE
Cluster-10772.0	0	2.26443	-3.6801	0.35096	FALSE
Cluster-10773.0	2.56346	0	3.8082	0.33378	FALSE
Cluster-10774.0	2.24303	0	3.6156	0.35938	FALSE
Cluster-10775.0	5.22756	0.849161	2.5725	0.31206	FALSE
Cluster-10776.0	0	3.39664	-4.2625	0.26574	FALSE
Cluster-10777.0	0	0.849161	-2.2787	0.56971	FALSE
Cluster-10778.0	5.02835	0	4.7812	0.10577	FALSE
Cluster-10779.0	5.12693	0.849161	2.5552	0.37457	FALSE
Cluster-1078.0	1.68603	0	3.1999	0.41877	FALSE
Cluster-10780.0	0	10.473	-5.8855	0.025451	TRUE
Cluster-10781.0	0	0	NA	NA	NA
Cluster-10781.1	3.0948	0.283054	3.1201	0.37957	FALSE
Cluster-10781.2	2.36044	0	3.6863	0.34985	FALSE
Cluster-10782.0	7.04952	1.13221	2.6023	0.31578	FALSE
Cluster-10783.0	3.03485	0.849161	1.8047	0.58843	FALSE
Cluster-10784.0	5.19402	0	4.8263	0.10074	FALSE
Cluster-10785.0	1.9226	0	3.3933	0.39044	FALSE
Cluster-10786.0	1.9226	0	3.3933	0.39044	FALSE
Cluster-10787.0	1.60216	2.54748	-0.67987	0.83364	FALSE
Cluster-10788.0	5.72022	0.849161	2.6944	0.23807	FALSE
Cluster-10789.0	1.28173	1.41527	-0.15711	0.96708	FALSE
Cluster-1079.0	0.928441	0	2.3482	0.55696	FALSE
Cluster-10790.0	0	0.849161	-2.2787	0.56971	FALSE
Cluster-10791.0	0	3.11359	-4.1371	0.2931	FALSE
Cluster-10792.0	4.04647	0	4.4646	0.21444	FALSE
Cluster-10793.0	0	0.283054	-1.0037	0.8057	FALSE
Cluster-10793.1	1.56931	0.566107	1.4386	0.70447	FALSE
Cluster-10794.0	0.61896	0.849161	-0.47124	0.9055	FALSE
Cluster-10795.0	3.96329	0.566107	2.75	0.33856	FALSE
Cluster-10796.0	1.60216	1.98137	-0.31903	0.92556	FALSE
Cluster-10797.0	2.36044	1.41527	0.71597	0.83094	FALSE
Cluster-10798.0	0	0.849161	-2.2787	0.56971	FALSE
Cluster-10799.0	4.16563	0.566107	2.832	0.36787	FALSE
Cluster-108.0	3.0948	0	4.0814	0.29956	FALSE
Cluster-1080.0	0.956166	0	2.3865	0.55031	FALSE
Cluster-10800.0	1.5474	1.41527	0.11672	0.97462	FALSE
Cluster-10801.0	2.24303	1.41527	0.64661	0.84875	FALSE
Cluster-10802.0	2.63055	1.69832	0.60815	0.83171	FALSE
Cluster-10803.0	2.16636	0.283054	2.6058	0.50903	FALSE
Cluster-10804.0	2.16636	0	3.5676	0.36596	FALSE
Cluster-10805.0	2.8839	0.283054	3.0164	0.40668	FALSE
Cluster-10806.0	2.64219	0	3.8502	0.31135	FALSE
Cluster-10807.0	0	2.83054	-4.0003	0.3097	FALSE
Cluster-10808.0	0	1.98137	-3.4887	0.37724	FALSE
Cluster-10809.0	0	2.83054	-4.0003	0.3097	FALSE
Cluster-1081.0	3.23343	0	4.1427	0.23567	FALSE
Cluster-10810.0	0.928441	2.26443	-1.2908	0.71795	FALSE
Cluster-10811.0	2.5306	0.849161	1.5433	0.62399	FALSE
Cluster-10812.0	2.78532	1.13221	1.2779	0.69945	FALSE
Cluster-10813.0	0	0	NA	NA	NA
Cluster-10814.0	8.16828	1.13221	2.7892	0.14979	FALSE
Cluster-10815.0	5.26116	0.566107	3.1646	0.28144	FALSE
Cluster-10816.0	3.37205	2.54748	0.387	0.8926	FALSE
Cluster-10817.0	0	1.13221	-2.6885	0.49973	FALSE
Cluster-10818.0	0.640866	0	1.8091	0.65417	FALSE
Cluster-10819.0	3.0948	1.69832	0.85004	0.78224	FALSE
Cluster-1082.0	9.50102	0	5.6969	0.0077327	TRUE
Cluster-10820.0	1.65248	1.13221	0.52022	0.87827	FALSE
Cluster-10821.0	0	1.13221	-2.6885	0.49973	FALSE
Cluster-10822.0	6.1896	1.13221	2.4183	0.3673	FALSE
Cluster-10823.0	3.52476	0	4.2676	0.25926	FALSE
Cluster-10824.0	0	2.83054	-4.0003	0.3097	FALSE
Cluster-10825.0	2.36044	2.26443	0.042291	0.98917	FALSE
Cluster-10826.0	3.14957	0.849161	1.8551	0.52943	FALSE
Cluster-10827.0	1.68603	5.09496	-1.6105	0.55697	FALSE
Cluster-10828.0	1.23792	0.849161	0.52515	0.89292	FALSE
Cluster-10829.0	1.9226	0.283054	2.4315	0.53829	FALSE
Cluster-1083.0	5.80202	0	4.9864	0.049438	TRUE
Cluster-10830.0	0.928441	1.41527	-0.61713	0.87374	FALSE
Cluster-10831.0	0	1.13221	-2.6885	0.49973	FALSE
Cluster-10832.0	2.56346	0	3.8082	0.33378	FALSE
Cluster-10833.0	2.16636	0.849161	1.3285	0.71635	FALSE
Cluster-10834.0	0	4.2458	-4.5842	0.19329	FALSE
Cluster-10835.0	4.89173	2.83054	0.76921	0.74219	FALSE
Cluster-10836.0	0	3.6797	-4.3779	0.23855	FALSE
Cluster-10837.0	1.23792	1.41527	-0.20351	0.95762	FALSE
Cluster-10838.0	2.69764	1.13221	1.2265	0.71353	FALSE
Cluster-10839.0	5.1947	3.11359	0.71513	0.72644	FALSE
Cluster-1084.0	7.73626	0	5.4015	0.017682	TRUE
Cluster-10840.0	1.9226	0.849161	1.1554	0.75961	FALSE
Cluster-10841.0	1.01162	0.849161	0.22392	0.95442	FALSE
Cluster-10842.0	0	4.81191	-4.7646	0.1573	FALSE
Cluster-10843.0	3.37205	0.283054	3.2392	0.34873	FALSE
Cluster-10844.0	0	1.69832	-3.268	0.40903	FALSE
Cluster-10845.0	2.16636	0.566107	1.9048	0.61813	FALSE
Cluster-10846.0	2.64733	0.566107	2.1777	0.50165	FALSE
Cluster-10847.0	0	1.69832	-3.268	0.40903	FALSE
Cluster-10848.0	5.54799	0.849161	2.657	0.28821	FALSE
Cluster-10849.0	0	1.13221	-2.6885	0.49973	FALSE
Cluster-1085.0	5.45524	0	4.8976	0.088358	FALSE
Cluster-10850.0	0.320433	1.98137	-2.527	0.52245	FALSE
Cluster-10851.0	0.61896	7.35939	-3.5631	0.18005	FALSE
Cluster-10852.0	2.69764	1.69832	0.6469	0.83848	FALSE
Cluster-10853.0	1.34882	1.13221	0.23047	0.95252	FALSE
Cluster-10854.0	1.23792	0	2.7619	0.4872	FALSE
Cluster-10855.0	2.47584	1.41527	0.79074	0.81139	FALSE
Cluster-10856.0	3.6254	0	4.3068	0.19787	FALSE
Cluster-10857.0	0	2.83054	-4.0003	0.3097	FALSE
Cluster-10858.0	0	0.849161	-2.2787	0.56971	FALSE
Cluster-10859.0	7.30048	1.98137	1.8454	0.34309	FALSE
Cluster-1086.0	1.68603	0	3.1999	0.41877	FALSE
Cluster-1086.1	4.95168	2.35248	1.0613	0.66642	FALSE
Cluster-10860.0	0	6.79328	-5.2617	0.079304	FALSE
Cluster-10861.0	0	3.6797	-4.3779	0.23855	FALSE
Cluster-10862.0	2.8839	0.849161	1.7349	0.60783	FALSE
Cluster-10863.0	0	4.52886	-4.6772	0.17426	FALSE
Cluster-10864.0	0	1.13221	-2.6885	0.49973	FALSE
Cluster-10865.0	0	1.13221	-2.6885	0.49973	FALSE
Cluster-10866.0	0	1.41527	-3.0072	0.44858	FALSE
Cluster-10867.0	0	0	NA	NA	NA
Cluster-10868.0	3.25465	0.283054	3.1899	0.31096	FALSE
Cluster-10869.0	0	5.66107	-4.9989	0.1165	FALSE
Cluster-1087.0	1.85688	0	3.3456	0.39732	FALSE
Cluster-10870.0	0.928441	0.283054	1.3864	0.72875	FALSE
Cluster-10871.0	2.24303	0	3.6156	0.35938	FALSE
Cluster-10872.0	0	1.98137	-3.4887	0.37724	FALSE
Cluster-10873.0	0	1.13221	-2.6885	0.49973	FALSE
Cluster-10873.1	0	1.73668	-3.2849	0.40655	FALSE
Cluster-10874.0	4.88522	1.13221	2.0626	0.36748	FALSE
Cluster-10874.1	8.3275	1.04201	3.0186	0.12003	FALSE
Cluster-10875.0	4.16563	0.566107	2.832	0.36787	FALSE
Cluster-10876.0	4.62024	1.13221	1.9902	0.44036	FALSE
Cluster-10877.0	5.09407	0	4.7993	0.10622	FALSE
Cluster-10878.0	2.24303	1.69832	0.38564	0.90691	FALSE
Cluster-10879.0	0	2.26443	-3.6801	0.35096	FALSE
Cluster-1088.0	4.94067	0	4.7534	0.11058	FALSE
Cluster-10880.0	0	4.2458	-4.5842	0.19329	FALSE
Cluster-10881.0	0	1.69832	-3.268	0.40903	FALSE
Cluster-10882.0	8.03479	0	5.4563	0.014714	TRUE
Cluster-10882.1	1.28173	1.13221	0.16192	0.96666	FALSE
Cluster-10883.0	0.674411	0.566107	0.21184	0.95786	FALSE
Cluster-10884.0	0	3.11359	-4.1371	0.2931	FALSE
Cluster-10885.0	0.961299	3.11359	-1.704	0.6022	FALSE
Cluster-10886.0	1.9226	0.283054	2.4315	0.53829	FALSE
Cluster-10886.1	1.58026	1.38935	0.19332	0.95356	FALSE
Cluster-10887.0	0	1.98137	-3.4887	0.37724	FALSE
Cluster-10888.0	0	4.2458	-4.5842	0.19329	FALSE
Cluster-10889.0	0	2.26443	-3.6801	0.35096	FALSE
Cluster-1089.0	6.33199	0	5.1134	0.06114	FALSE
Cluster-10890.0	0.640866	0.566107	0.14771	0.97065	FALSE
Cluster-10891.0	0	1.13221	-2.6885	0.49973	FALSE
Cluster-10892.0	1.23792	3.6797	-1.5744	0.60588	FALSE
Cluster-10893.0	0	1.13221	-2.6885	0.49973	FALSE
Cluster-10894.0	0	1.98137	-3.4887	0.37724	FALSE
Cluster-10895.0	0	2.54748	-3.8491	0.32877	FALSE
Cluster-10896.0	0.928441	1.69832	-0.87799	0.81959	FALSE
Cluster-10897.0	2.16636	1.13221	0.9182	0.79453	FALSE
Cluster-10898.0	1.29337	2.54748	-0.99199	0.7431	FALSE
Cluster-10899.0	0.30948	0.566107	-0.7415	0.85498	FALSE
Cluster-109.0	3.40428	0	4.2189	0.27102	FALSE
Cluster-1090.0	3.99615	0	4.4467	0.16978	FALSE
Cluster-10900.0	0	1.41527	-3.0072	0.44858	FALSE
Cluster-10901.0	4.72088	3.6797	0.34423	0.89346	FALSE
Cluster-10902.0	0	0	NA	NA	NA
Cluster-10903.0	2.16636	1.69832	0.33845	0.9188	FALSE
Cluster-10904.0	0.61896	4.2458	-2.7745	0.37111	FALSE
Cluster-10905.0	1.34882	0	2.8771	0.46864	FALSE
Cluster-10906.0	6.31008	0.849161	2.8411	0.23634	FALSE
Cluster-10907.0	0	2.83054	-4.0003	0.3097	FALSE
Cluster-10908.0	0	1.69832	-3.268	0.40903	FALSE
Cluster-10909.0	0	14.4357	-6.3448	0.10491	FALSE
Cluster-1091.0	3.73567	0	4.353	0.19145	FALSE
Cluster-10910.0	1.87879	1.69832	0.13024	0.96631	FALSE
Cluster-10911.0	3.84519	1.13221	1.737	0.56831	FALSE
Cluster-10912.0	3.26115	0.566107	2.4743	0.41502	FALSE
Cluster-10913.0	0	6.22718	-5.1363	0.095906	FALSE
Cluster-10914.0	0	1.69832	-3.268	0.40903	FALSE
Cluster-10915.0	0	1.41527	-3.0072	0.44858	FALSE
Cluster-10916.0	3.55831	1.13221	1.6199	0.56348	FALSE
Cluster-10917.0	1.60216	0	3.1304	0.42923	FALSE
Cluster-10918.0	0	10.1899	-5.8461	0.027615	TRUE
Cluster-10919.0	2.16636	0.849161	1.3285	0.71635	FALSE
Cluster-1092.0	3.23787	0	4.1446	0.23851	FALSE
Cluster-10920.0	0	1.41527	-3.0072	0.44858	FALSE
Cluster-10921.0	0	2.83054	-4.0003	0.3097	FALSE
Cluster-10922.0	4.33272	0.283054	3.6053	0.25842	FALSE
Cluster-10923.0	0	1.98137	-3.4887	0.37724	FALSE
Cluster-10924.0	2.69764	1.41527	0.90775	0.78012	FALSE
Cluster-10925.0	0	0	NA	NA	NA
Cluster-10926.0	2.64733	0	3.8529	0.3091	FALSE
Cluster-10927.0	2.24303	1.41527	0.64661	0.84875	FALSE
Cluster-10928.0	0	2.83054	-4.0003	0.3097	FALSE
Cluster-10929.0	0	3.96275	-4.4847	0.21465	FALSE
Cluster-1093.0	7.33466	0	5.323	0.042278	TRUE
Cluster-10930.0	1.85688	2.54748	-0.46403	0.8835	FALSE
Cluster-10931.0	6.48225	2.26443	1.4848	0.45302	FALSE
Cluster-10932.0	3.94583	0.566107	2.7435	0.33749	FALSE
Cluster-10933.0	4.58225	2.83054	0.67514	0.77616	FALSE
Cluster-10934.0	4.36558	2.26443	0.92826	0.70743	FALSE
Cluster-10935.0	2.78532	1.13221	1.2779	0.69945	FALSE
Cluster-10936.0	2.02323	0.849161	1.2247	0.74242	FALSE
Cluster-10937.0	4.04647	0	4.4646	0.21444	FALSE
Cluster-10938.0	0	0.566107	-1.7033	0.67462	FALSE
Cluster-10939.0	2.16636	0	3.5676	0.36596	FALSE
Cluster-1094.0	2.98453	0	4.0258	0.26537	FALSE
Cluster-10940.0	2.16636	1.41527	0.59933	0.86071	FALSE
Cluster-10941.0	5.73493	1.41527	1.9855	0.4115	FALSE
Cluster-10942.0	0	6.79328	-5.2617	0.079304	FALSE
Cluster-10943.0	0	0	NA	NA	NA
Cluster-10944.0	2.78532	0	3.9296	0.31827	FALSE
Cluster-10945.0	2.47584	1.69832	0.53003	0.86961	FALSE
Cluster-10946.0	0.928441	6.51023	-2.8063	0.29429	FALSE
Cluster-10947.0	0	3.6797	-4.3779	0.23855	FALSE
Cluster-10948.0	0	3.11359	-4.1371	0.2931	FALSE
Cluster-10949.0	2.33271	2.26443	0.023003	0.99357	FALSE
Cluster-1095.0	2.02323	0	3.4635	0.38047	FALSE
Cluster-10950.0	2.82913	0.283054	2.9902	0.36297	FALSE
Cluster-10951.0	4.80649	1.13221	2.0558	0.47373	FALSE
Cluster-10952.0	2.24303	0.849161	1.3759	0.70415	FALSE
Cluster-10953.0	1.85688	0	3.3456	0.39732	FALSE
Cluster-10954.0	6.89682	0	5.2348	0.048364	TRUE
Cluster-10955.0	3.69249	1.41527	1.3538	0.62344	FALSE
Cluster-10955.1	0	1.60812	-3.1794	0.42222	FALSE
Cluster-10955.2	0.928441	1.69832	-0.87799	0.81959	FALSE
Cluster-10956.0	0.928441	2.83054	-1.611	0.63212	FALSE
Cluster-10957.0	6.991	0	5.2562	0.026318	TRUE
Cluster-10958.0	3.03485	0.849161	1.8047	0.58843	FALSE
Cluster-10959.0	3.6254	1.98137	0.84794	0.74471	FALSE
Cluster-1096.0	5.19402	0	4.8263	0.10074	FALSE
Cluster-10960.0	9.72864	1.69832	2.4795	0.23962	FALSE
Cluster-10961.0	0	9.05771	-5.6763	0.038652	TRUE
Cluster-10962.0	1.01162	0	2.4607	0.53753	FALSE
Cluster-10963.0	0.961299	1.13221	-0.25293	0.94824	FALSE
Cluster-10964.0	0	0.849161	-2.2787	0.56971	FALSE
Cluster-10965.0	2.36044	1.69832	0.45488	0.8892	FALSE
Cluster-10966.0	0	2.54748	-3.8491	0.32877	FALSE
Cluster-10967.0	0	1.98137	-3.4887	0.37724	FALSE
Cluster-10968.0	4.02324	0.63039	2.6615	0.36369	FALSE
Cluster-10969.0	3.37205	0	4.2015	0.27513	FALSE
Cluster-1097.0	1.5474	0	3.0831	0.43644	FALSE
Cluster-10970.0	3.20433	1.98137	0.67721	0.82105	FALSE
Cluster-10971.0	1.85688	1.13221	0.6974	0.84884	FALSE
Cluster-10972.0	1.68603	1.41527	0.2322	0.94869	FALSE
Cluster-10973.0	0	4.52886	-4.6772	0.17426	FALSE
Cluster-10974.0	5.68218	1.69832	1.7108	0.47495	FALSE
Cluster-10974.1	0	0	NA	NA	NA
Cluster-10974.2	1.5474	0	3.0831	0.43644	FALSE
Cluster-10975.0	1.5474	1.69832	-0.14449	0.96747	FALSE
Cluster-10976.0	0	0	NA	NA	NA
Cluster-10977.0	2.69764	0	3.8792	0.32465	FALSE
Cluster-10978.0	0	1.41527	-3.0072	0.44858	FALSE
Cluster-10978.1	0.928441	0.849161	0.11138	0.97736	FALSE
Cluster-10979.0	1.23792	0	2.7619	0.4872	FALSE
Cluster-1098.0	2.96776	0	4.0179	0.2666	FALSE
Cluster-10980.0	0	1.13221	-2.6885	0.49973	FALSE
Cluster-10981.0	0	2.26443	-3.6801	0.35096	FALSE
Cluster-10982.0	0	2.54748	-3.8491	0.32877	FALSE
Cluster-10983.0	0	3.11359	-4.1371	0.2931	FALSE
Cluster-10984.0	0	1.13221	-2.6885	0.49973	FALSE
Cluster-10984.1	15.884	20.9099	-0.40091	0.63955	FALSE
Cluster-10985.0	4.02324	3.39664	0.23449	0.92986	FALSE
Cluster-10986.0	1.5474	1.41527	0.11672	0.97462	FALSE
Cluster-10987.0	0	1.69832	-3.268	0.40903	FALSE
Cluster-10988.0	0	1.13221	-2.6885	0.49973	FALSE
Cluster-10989.0	0	255.597	-23.732	NA	NA
Cluster-1099.0	3.28819	0	4.166	0.2302	FALSE
Cluster-10990.0	2.55902	1.13221	1.1493	0.70521	FALSE
Cluster-10991.0	3.70926	2.54748	0.5242	0.85228	FALSE
Cluster-10992.0	0	0.283054	-1.0037	0.8057	FALSE
Cluster-10993.0	0.961299	1.98137	-1.0541	0.77489	FALSE
Cluster-10994.0	0	9.90687	-5.8055	0.029996	TRUE
Cluster-10995.0	0	5.09496	-4.847	0.14215	FALSE
Cluster-10996.0	0	1.69832	-3.268	0.40903	FALSE
Cluster-10997.0	0	2.54748	-3.8491	0.32877	FALSE
Cluster-10998.0	0	11.0391	-5.9614	0.021668	TRUE
Cluster-10999.0	1.60216	1.69832	-0.097852	0.97783	FALSE
Cluster-11.0	3.0948	0	4.0814	0.29956	FALSE
Cluster-110.0	3.71376	0	4.3444	0.24131	FALSE
Cluster-1100.0	1.68603	0.347337	2.2381	0.57171	FALSE
Cluster-1100.1	0.61896	2.26443	-1.8729	0.61613	FALSE
Cluster-11000.0	5.70477	0.283054	3.9979	0.141	FALSE
Cluster-11001.0	0	0	NA	NA	NA
Cluster-11002.0	0	0	NA	NA	NA
Cluster-11003.0	1.28173	1.41527	-0.15711	0.96708	FALSE
Cluster-11004.0	0	0	NA	NA	NA
Cluster-11005.0	6.17209	0	5.0752	0.066636	FALSE
Cluster-11006.0	2.56346	0.849161	1.5667	0.65378	FALSE
Cluster-11007.0	0.30948	0.566107	-0.7415	0.85498	FALSE
Cluster-11008.0	1.23792	0.849161	0.52515	0.89292	FALSE
Cluster-11009.0	0	7.35939	-5.377	0.065858	FALSE
Cluster-1101.0	4.97422	0	4.7628	0.10986	FALSE
Cluster-11010.0	0	3.96275	-4.4847	0.21465	FALSE
Cluster-11011.0	0	1.98137	-3.4887	0.37724	FALSE
Cluster-11012.0	0	1.82689	-3.367	0.39457	FALSE
Cluster-11013.0	0	1.13221	-2.6885	0.49973	FALSE
Cluster-11014.0	3.93556	1.13221	1.7621	0.51471	FALSE
Cluster-11015.0	5.64731	0.283054	3.9872	0.12946	FALSE
Cluster-11016.0	0	0.849161	-2.2787	0.56971	FALSE
Cluster-11017.0	0	5.09496	-4.847	0.14215	FALSE
Cluster-11018.0	0.61896	1.13221	-0.88108	0.82325	FALSE
Cluster-11019.0	0	1.98137	-3.4887	0.37724	FALSE
Cluster-1102.0	2.69764	0	3.8792	0.32465	FALSE
Cluster-11020.0	0	1.41527	-3.0072	0.44858	FALSE
Cluster-11021.0	0.961299	1.13221	-0.25293	0.94824	FALSE
Cluster-11022.0	1.5474	1.13221	0.43612	0.90903	FALSE
Cluster-11023.0	3.18311	1.41527	1.1389	0.65236	FALSE
Cluster-11023.1	0.337205	3.37072	-3.2882	0.28589	FALSE
Cluster-11024.0	0	2.26443	-3.6801	0.35096	FALSE
Cluster-11025.0	0	4.2458	-4.5842	0.19329	FALSE
Cluster-11026.0	0.320433	0	0.91988	0.82164	FALSE
Cluster-11027.0	3.37205	0	4.2015	0.27513	FALSE
Cluster-11028.0	1.34882	0	2.8771	0.46864	FALSE
Cluster-11029.0	1.68603	0.566107	1.5385	0.6957	FALSE
Cluster-1103.0	6.27272	0	5.0977	0.06283	FALSE
Cluster-11030.0	0	3.39664	-4.2625	0.26574	FALSE
Cluster-11031.0	2.97358	0	4.0203	0.2237	FALSE
Cluster-11032.0	6.28818	1.13221	2.4317	0.30184	FALSE
Cluster-11033.0	0	6.79328	-5.2617	0.079304	FALSE
Cluster-11034.0	3.45905	0	4.2415	0.21236	FALSE
Cluster-11035.0	2.64733	3.39664	-0.37623	0.88326	FALSE
Cluster-11036.0	0	2.83054	-4.0003	0.3097	FALSE
Cluster-11037.0	1.68603	1.98137	-0.25082	0.94098	FALSE
Cluster-11038.0	0	1.98137	-3.4887	0.37724	FALSE
Cluster-11039.0	1.68603	1.13221	0.55196	0.88283	FALSE
Cluster-1104.0	3.70926	0.283054	3.3768	0.3139	FALSE
Cluster-11040.0	1.5474	2.26443	-0.557	0.86743	FALSE
Cluster-11041.0	0	2.54748	-3.8491	0.32877	FALSE
Cluster-11041.1	0.928441	1.41527	-0.61713	0.87374	FALSE
Cluster-11042.0	0	0	NA	NA	NA
Cluster-11043.0	0	49.2513	-21.44	NA	NA
Cluster-11044.0	0	2.26443	-3.6801	0.35096	FALSE
Cluster-11045.0	0	1.41527	-3.0072	0.44858	FALSE
Cluster-11046.0	2.24954	1.13221	0.96459	0.75876	FALSE
Cluster-11047.0	1.01162	0	2.4607	0.53753	FALSE
Cluster-11048.0	1.26565	0.849161	0.55372	0.88445	FALSE
Cluster-11049.0	1.68603	0	3.1999	0.41877	FALSE
Cluster-1105.0	6.54935	0	5.1601	0.032917	TRUE
Cluster-11050.0	0	5.09496	-4.847	0.14215	FALSE
Cluster-11051.0	2.02323	0.849161	1.2247	0.74242	FALSE
Cluster-11052.0	0	1.41527	-3.0072	0.44858	FALSE
Cluster-11053.0	0	2.83054	-4.0003	0.3097	FALSE
Cluster-11054.0	0	3.39664	-4.2625	0.26574	FALSE
Cluster-11055.0	0	0.566107	-1.7033	0.67462	FALSE
Cluster-11056.0	0	1.69832	-3.268	0.40903	FALSE
Cluster-11057.0	2.56346	1.41527	0.83817	0.79881	FALSE
Cluster-11058.0	1.28173	1.13221	0.16192	0.96666	FALSE
Cluster-11059.0	0	2.54748	-3.8491	0.32877	FALSE
Cluster-1106.0	8.80915	0	5.588	0.010532	TRUE
Cluster-11060.0	0	1.98137	-3.4887	0.37724	FALSE
Cluster-11061.0	0	2.26443	-3.6801	0.35096	FALSE
Cluster-11062.0	2.16636	3.39664	-0.65528	0.82253	FALSE
Cluster-11063.0	0.61896	3.6797	-2.5693	0.42709	FALSE
Cluster-11064.0	1.68603	1.98137	-0.25082	0.94098	FALSE
Cluster-11065.0	0	1.13221	-2.6885	0.49973	FALSE
Cluster-11066.0	0	2.26443	-3.6801	0.35096	FALSE
Cluster-11067.0	6.67433	0.283054	4.2275	0.093289	FALSE
Cluster-11067.1	0	6.2802	-5.139	0.039725	TRUE
Cluster-11068.0	4.04647	1.98137	1.0091	0.72324	FALSE
Cluster-11069.0	2.02323	0.849161	1.2247	0.74242	FALSE
Cluster-1107.0	1.85688	0	3.3456	0.39732	FALSE
Cluster-11070.0	0	5.37802	-4.9249	0.12861	FALSE
Cluster-11071.0	0.928441	2.83054	-1.611	0.63212	FALSE
Cluster-11072.0	0	3.39664	-4.2625	0.26574	FALSE
Cluster-11073.0	3.0948	1.41527	1.1104	0.72391	FALSE
Cluster-11074.0	2.27726	1.69832	0.40212	0.89183	FALSE
Cluster-11075.0	2.29335	0	3.6463	0.35522	FALSE
Cluster-11075.1	7.29466	0	5.3177	0.022314	TRUE
Cluster-11075.2	1.26565	0.347337	1.8297	0.64521	FALSE
Cluster-11075.3	5.22312	1.04201	2.339	0.30456	FALSE
Cluster-11076.0	0	5.46607	-4.9489	0.09357	FALSE
Cluster-11077.0	0	1.98137	-3.4887	0.37724	FALSE
Cluster-11078.0	2.16636	0	3.5676	0.36596	FALSE
Cluster-11079.0	2.8839	0.849161	1.7349	0.60783	FALSE
Cluster-1108.0	5.05808	0	4.7866	0.14951	FALSE
Cluster-11080.0	6.5603	0.283054	4.2004	0.06538	FALSE
Cluster-11081.0	3.37205	1.13221	1.5461	0.62394	FALSE
Cluster-11082.0	6.4069	0.849161	2.8701	0.28948	FALSE
Cluster-11083.0	0	2.54748	-3.8491	0.32877	FALSE
Cluster-11084.0	0	83.2177	-22.169	NA	NA
Cluster-11085.0	1.85688	0.849161	1.1081	0.77122	FALSE
Cluster-11086.0	2.69764	3.11359	-0.22257	0.93847	FALSE
Cluster-11087.0	3.03485	0.566107	2.3793	0.49134	FALSE
Cluster-11088.0	0	0	NA	NA	NA
Cluster-11088.1	4.80649	4.35822	0.14981	0.94706	FALSE
Cluster-11089.0	10.1289	0.283054	4.8297	0.016527	TRUE
Cluster-11089.1	9.95876	1.60812	2.6197	0.10267	FALSE
Cluster-1109.0	3.99615	0	4.4467	0.16978	FALSE
Cluster-11090.0	4.04647	1.41527	1.4894	0.61329	FALSE
Cluster-11091.0	1.85688	0	3.3456	0.39732	FALSE
Cluster-11092.0	10.8157	1.69832	2.6209	0.135	FALSE
Cluster-11093.0	0.928441	3.6797	-1.9876	0.52549	FALSE
Cluster-11094.0	0	1.41527	-3.0072	0.44858	FALSE
Cluster-11095.0	1.5474	0.849161	0.84629	0.82766	FALSE
Cluster-11096.0	0	1.13221	-2.6885	0.49973	FALSE
Cluster-11097.0	0	0	NA	NA	NA
Cluster-11098.0	0	2.83054	-4.0003	0.3097	FALSE
Cluster-11099.0	0.928441	1.69832	-0.87799	0.81959	FALSE
Cluster-111.0	3.0948	0	4.0814	0.29956	FALSE
Cluster-1110.0	3.28819	0	4.166	0.2302	FALSE
Cluster-11100.0	0	1.69832	-3.268	0.40903	FALSE
Cluster-11101.0	0	3.39664	-4.2625	0.26574	FALSE
Cluster-11102.0	0.928441	1.69832	-0.87799	0.81959	FALSE
Cluster-11103.0	2.47584	3.96275	-0.68459	0.8058	FALSE
Cluster-11104.0	4.49839	0	4.6194	0.093975	FALSE
Cluster-11105.0	0.961299	0.283054	1.4319	0.72002	FALSE
Cluster-11106.0	0	0.849161	-2.2787	0.56971	FALSE
Cluster-11107.0	0	2.54748	-3.8491	0.32877	FALSE
Cluster-11108.0	0	2.54748	-3.8491	0.32877	FALSE
Cluster-11109.0	0.61896	2.26443	-1.8729	0.61613	FALSE
Cluster-1111.0	5.46413	0	4.9	0.097901	FALSE
Cluster-11110.0	1.34882	0	2.8771	0.46864	FALSE
Cluster-11111.0	2.16636	0	3.5676	0.36596	FALSE
Cluster-11112.0	0	1.13221	-2.6885	0.49973	FALSE
Cluster-11113.0	1.85688	1.13221	0.6974	0.84884	FALSE
Cluster-11114.0	1.68603	1.98137	-0.25082	0.94098	FALSE
Cluster-11115.0	2.36044	2.26443	0.042291	0.98917	FALSE
Cluster-11116.0	2.24303	0	3.6156	0.35938	FALSE
Cluster-11117.0	0	0	NA	NA	NA
Cluster-11118.0	2.21017	3.39664	-0.6305	0.81037	FALSE
Cluster-11119.0	0	2.26443	-3.6801	0.35096	FALSE
Cluster-1112.0	19.0664	0	6.7018	0.00025737	TRUE
Cluster-11120.0	1.28173	0.566107	1.1472	0.77145	FALSE
Cluster-11120.1	6.76401	1.95545	1.7861	0.31619	FALSE
Cluster-11121.0	0	0	NA	NA	NA
Cluster-11122.0	0	2.54748	-3.8491	0.32877	FALSE
Cluster-11123.0	1.5474	0	3.0831	0.43644	FALSE
Cluster-11123.1	8.73698	5.37802	0.68597	0.71053	FALSE
Cluster-11124.0	0	3.39664	-4.2625	0.26574	FALSE
Cluster-11125.0	1.9226	3.11359	-0.70566	0.81545	FALSE
Cluster-11126.0	0	2.26443	-3.6801	0.35096	FALSE
Cluster-11127.0	0	14.1527	-6.3163	0.10649	FALSE
Cluster-11128.0	0	1.69832	-3.268	0.40903	FALSE
Cluster-11129.0	4.48606	1.13221	1.9573	0.50305	FALSE
Cluster-1113.0	3.70926	0	4.3391	0.24253	FALSE
Cluster-11130.0	0	3.96275	-4.4847	0.21465	FALSE
Cluster-11131.0	0	2.83054	-4.0003	0.3097	FALSE
Cluster-11132.0	0	0.566107	-1.7033	0.67462	FALSE
Cluster-11133.0	1.5474	2.83054	-0.87718	0.78231	FALSE
Cluster-11134.0	0	2.54748	-3.8491	0.32877	FALSE
Cluster-11135.0	0	0	NA	NA	NA
Cluster-11136.0	2.78532	0.849161	1.6874	0.62095	FALSE
Cluster-11137.0	0.928441	0	2.3482	0.55696	FALSE
Cluster-11138.0	0	4.2458	-4.5842	0.19329	FALSE
Cluster-11139.0	0	0	NA	NA	NA
Cluster-1114.0	5.02454	0	4.7769	0.11214	FALSE
Cluster-11140.0	2.5087	0	3.7783	0.32848	FALSE
Cluster-11141.0	0	1.98137	-3.4887	0.37724	FALSE
Cluster-11142.0	0	0	NA	NA	NA
Cluster-11143.0	3.70926	0.283054	3.3768	0.3139	FALSE
Cluster-11143.1	2.02323	1.48444	0.45564	0.89512	FALSE
Cluster-11144.0	2.47584	0.849161	1.5192	0.66651	FALSE
Cluster-11145.0	3.71376	1.41527	1.3715	0.64829	FALSE
Cluster-11146.0	4.16187	0.849161	2.2501	0.40817	FALSE
Cluster-11147.0	0	7.64245	-5.4314	0.06011	FALSE
Cluster-11148.0	1.9226	1.98137	-0.056826	0.9863	FALSE
Cluster-11149.0	4.89173	0	4.7395	0.11304	FALSE
Cluster-1115.0	9.81563	0	5.7439	0.0063427	TRUE
Cluster-11150.0	0	14.7188	-6.3728	0.10338	FALSE
Cluster-11151.0	0	1.13221	-2.6885	0.49973	FALSE
Cluster-11152.0	1.85688	1.98137	-0.10365	0.97515	FALSE
Cluster-11153.0	10.3771	0	5.8263	0.012282	TRUE
Cluster-11154.0	3.84657	0	4.3937	0.13622	FALSE
Cluster-11155.0	0	1.13221	-2.6885	0.49973	FALSE
Cluster-11156.0	4.44225	0.849161	2.3436	0.38113	FALSE
Cluster-11157.0	5.61508	0	4.9379	0.082943	FALSE
Cluster-11158.0	3.80138	0	4.3773	0.1828	FALSE
Cluster-11159.0	0	0	NA	NA	NA
Cluster-1116.0	3.76853	0	4.3652	0.18483	FALSE
Cluster-11160.0	0.61896	0.849161	-0.47124	0.9055	FALSE
Cluster-11161.0	2.24303	1.13221	0.96555	0.78247	FALSE
Cluster-11162.0	2.02323	0	3.4635	0.38047	FALSE
Cluster-11163.0	1.23792	2.26443	-0.87756	0.79894	FALSE
Cluster-11164.0	0	2.83054	-4.0003	0.3097	FALSE
Cluster-11165.0	0	2.26443	-3.6801	0.35096	FALSE
Cluster-11166.0	0	4.2458	-4.5842	0.19329	FALSE
Cluster-11167.0	0.961299	1.13221	-0.25293	0.94824	FALSE
Cluster-11168.0	0	1.13221	-2.6885	0.49973	FALSE
Cluster-11169.0	0	1.69832	-3.268	0.40903	FALSE
Cluster-1117.0	1.66925	0	3.1862	0.42081	FALSE
Cluster-11170.0	4.02324	0.849161	2.2117	0.4724	FALSE
Cluster-11171.0	2.69764	0.566107	2.2117	0.5369	FALSE
Cluster-11172.0	0	1.13221	-2.6885	0.49973	FALSE
Cluster-11173.0	1.23792	3.39664	-1.4595	0.63938	FALSE
Cluster-11173.1	0.30948	0.849161	-1.3169	0.7425	FALSE
Cluster-11174.0	2.16636	3.11359	-0.53042	0.85842	FALSE
Cluster-11174.1	1.9226	1.73668	0.15136	0.96446	FALSE
Cluster-11174.2	2.82913	0.283054	2.9902	0.36297	FALSE
Cluster-11175.0	2.16636	1.98137	0.11768	0.97098	FALSE
Cluster-11176.0	0	1.41527	-3.0072	0.44858	FALSE
Cluster-11177.0	0	1.13221	-2.6885	0.49973	FALSE
Cluster-11178.0	0	0	NA	NA	NA
Cluster-11179.0	1.34882	0	2.8771	0.46864	FALSE
Cluster-1118.0	1.28173	0	2.8086	0.47964	FALSE
Cluster-11180.0	0	3.96275	-4.4847	0.21465	FALSE
Cluster-11181.0	3.44809	1.98137	0.78016	0.76709	FALSE
Cluster-11182.0	1.68603	1.41527	0.2322	0.94869	FALSE
Cluster-11183.0	3.03485	1.41527	1.0768	0.73345	FALSE
Cluster-11184.0	4.80649	1.41527	1.7387	0.53762	FALSE
Cluster-11185.0	0	0	NA	NA	NA
Cluster-11186.0	0	9.90687	-5.8055	0.029996	TRUE
Cluster-11187.0	5.49323	0	4.9073	0.054999	FALSE
Cluster-11188.0	2.5087	1.98137	0.32423	0.90866	FALSE
Cluster-11189.0	0	7.64245	-5.4314	0.06011	FALSE
Cluster-1119.0	3.6254	0	4.3068	0.19787	FALSE
Cluster-11190.0	1.85688	2.54748	-0.46403	0.8835	FALSE
Cluster-11191.0	1.85688	2.83054	-0.61519	0.8426	FALSE
Cluster-11192.0	2.69764	0.566107	2.2117	0.5369	FALSE
Cluster-11192.1	3.50286	2.61176	0.40757	0.86237	FALSE
Cluster-11193.0	1.34882	1.41527	-0.089032	0.98117	FALSE
Cluster-11194.0	0	2.83054	-4.0003	0.3097	FALSE
Cluster-11195.0	0	30.2867	-20.764	NA	NA
Cluster-11196.0	5.90197	1.41527	2.0238	0.39253	FALSE
Cluster-11197.0	0	2.54748	-3.8491	0.32877	FALSE
Cluster-11198.0	0	0.283054	-1.0037	0.8057	FALSE
Cluster-11199.0	3.0948	0.283054	3.1201	0.37957	FALSE
Cluster-11199.1	2.36044	1.38935	0.76642	0.82014	FALSE
Cluster-11199.2	0.337205	0.566107	-0.7415	0.85498	FALSE
Cluster-112.0	1.85688	0	3.3456	0.39732	FALSE
Cluster-1120.0	2.61447	0	3.8355	0.31358	FALSE
Cluster-11200.0	4.53638	0	4.6311	0.1344	FALSE
Cluster-11201.0	3.26115	1.41527	1.1768	0.67193	FALSE
Cluster-11202.0	0	4.2458	-4.5842	0.19329	FALSE
Cluster-11203.0	2.02323	0.849161	1.2247	0.74242	FALSE
Cluster-11204.0	0	4.2458	-4.5842	0.19329	FALSE
Cluster-11205.0	0	2.54748	-3.8491	0.32877	FALSE
Cluster-11206.0	2.47584	2.83054	-0.20179	0.9458	FALSE
Cluster-11207.0	8.93751	0	5.6081	0.011606	TRUE
Cluster-11207.1	15.5738	17.2896	-0.15357	0.86613	FALSE
Cluster-11207.2	1.28173	2.08402	-0.69728	0.84234	FALSE
Cluster-11207.3	0	0	NA	NA	NA
Cluster-11207.4	3.22761	1.1965	1.4047	0.5517	FALSE
Cluster-11207.5	25.0896	3.06175	3.0435	0.013851	TRUE
Cluster-11208.0	1.23792	1.98137	-0.68598	0.847	FALSE
Cluster-11209.0	0	1.69832	-3.268	0.40903	FALSE
Cluster-1121.0	5.8253	0	4.9918	0.047472	TRUE
Cluster-11210.0	0	4.52886	-4.6772	0.17426	FALSE
Cluster-11211.0	1.85688	1.13221	0.6974	0.84884	FALSE
Cluster-11212.0	2.16636	0.849161	1.3285	0.71635	FALSE
Cluster-11213.0	0	2.83054	-4.0003	0.3097	FALSE
Cluster-11214.0	0	2.83054	-4.0003	0.3097	FALSE
Cluster-11215.0	0	1.69832	-3.268	0.40903	FALSE
Cluster-11216.0	2.69764	0	3.8792	0.32465	FALSE
Cluster-11217.0	0	0.849161	-2.2787	0.56971	FALSE
Cluster-11218.0	2.16636	0.849161	1.3285	0.71635	FALSE
Cluster-11219.0	3.03485	0.283054	3.0872	0.38811	FALSE
Cluster-1122.0	3.67571	0	4.3259	0.19737	FALSE
Cluster-11220.0	0	2.26443	-3.6801	0.35096	FALSE
Cluster-11221.0	1.9226	1.13221	0.74459	0.83749	FALSE
Cluster-11222.0	0	15.851	-6.4796	0.097685	FALSE
Cluster-11223.0	0	2.54748	-3.8491	0.32877	FALSE
Cluster-11224.0	0	4.81191	-4.7646	0.1573	FALSE
Cluster-11225.0	3.67571	0.283054	3.3637	0.26961	FALSE
Cluster-11226.0	3.70926	0.849161	2.0912	0.50714	FALSE
Cluster-11227.0	0	1.98137	-3.4887	0.37724	FALSE
Cluster-11228.0	1.34882	1.98137	-0.57262	0.87051	FALSE
Cluster-11229.0	1.85688	1.41527	0.37827	0.91472	FALSE
Cluster-1123.0	1.01162	0	2.4607	0.53753	FALSE
Cluster-11230.0	0	3.6797	-4.3779	0.23855	FALSE
Cluster-11231.0	4.53638	1.41527	1.6496	0.52027	FALSE
Cluster-11232.0	6.08822	0.566107	3.3699	0.23235	FALSE
Cluster-11233.0	2.16636	1.41527	0.59933	0.86071	FALSE
Cluster-11234.0	3.03485	0.849161	1.8047	0.58843	FALSE
Cluster-11235.0	2.36044	2.54748	-0.12683	0.96686	FALSE
Cluster-11236.0	2.36044	1.13221	1.035	0.76452	FALSE
Cluster-11237.0	2.95167	1.41527	1.0337	0.71738	FALSE
Cluster-11238.0	4.02324	0	4.4598	0.21546	FALSE
Cluster-11239.0	0	1.41527	-3.0072	0.44858	FALSE
Cluster-1124.0	7.46101	0	5.3487	0.01963	TRUE
Cluster-11240.0	5.37069	1.41527	1.8916	0.43562	FALSE
Cluster-11241.0	1.87879	3.39664	-0.86289	0.74888	FALSE
Cluster-11242.0	0	3.11359	-4.1371	0.2931	FALSE
Cluster-11243.0	0.61896	3.11359	-2.3297	0.49312	FALSE
Cluster-11244.0	3.0948	1.41527	1.1104	0.72391	FALSE
Cluster-11245.0	5.12693	0.566107	3.1264	0.2911	FALSE
Cluster-11246.0	2.02323	1.13221	0.81381	0.82058	FALSE
Cluster-11247.0	0	1.13221	-2.6885	0.49973	FALSE
Cluster-11247.1	1.68603	3.20164	-0.94174	0.73616	FALSE
Cluster-11248.0	0	4.2458	-4.5842	0.19329	FALSE
Cluster-11249.0	2.16636	0.849161	1.3285	0.71635	FALSE
Cluster-1125.0	6.25595	0	5.094	0.063108	FALSE
Cluster-11250.0	1.88974	0	3.3696	0.39385	FALSE
Cluster-11250.1	8.74211	4.03947	1.118	0.54138	FALSE
Cluster-11251.0	3.20433	1.13221	1.4762	0.64392	FALSE
Cluster-11252.0	1.28173	1.69832	-0.41872	0.90897	FALSE
Cluster-11253.0	0.961299	1.41527	-0.5716	0.8829	FALSE
Cluster-11254.0	0	7.64245	-5.4314	0.06011	FALSE
Cluster-11255.0	4.89173	2.54748	0.91968	0.6973	FALSE
Cluster-11256.0	2.56346	0	3.8082	0.33378	FALSE
Cluster-11256.1	0	0	NA	NA	NA
Cluster-11257.0	1.23792	3.6797	-1.5744	0.60588	FALSE
Cluster-11258.0	0	0	NA	NA	NA
Cluster-11259.0	1.5474	0.849161	0.84629	0.82766	FALSE
Cluster-1126.0	3.17798	0	4.1186	0.2426	FALSE
Cluster-11260.0	0	5.66107	-4.9989	0.1165	FALSE
Cluster-11261.0	0	1.98137	-3.4887	0.37724	FALSE
Cluster-11262.0	6.74861	0	5.2045	0.05124	FALSE
Cluster-11263.0	3.10575	0.283054	3.1254	0.33505	FALSE
Cluster-11264.0	0	2.26443	-3.6801	0.35096	FALSE
Cluster-11265.0	0	2.83054	-4.0003	0.3097	FALSE
Cluster-11266.0	0	3.96275	-4.4847	0.21465	FALSE
Cluster-11267.0	3.83424	0.566107	2.7071	0.35934	FALSE
Cluster-11268.0	2.63055	1.41527	0.86847	0.76715	FALSE
Cluster-11269.0	0	1.69832	-3.268	0.40903	FALSE
Cluster-1127.0	3.82466	0	4.3857	0.18102	FALSE
Cluster-11270.0	5.12693	2.54748	0.99266	0.70656	FALSE
Cluster-11271.0	6.52231	0.849161	2.8862	0.2257	FALSE
Cluster-11271.1	1.68603	4.97884	-1.5748	0.51974	FALSE
Cluster-11272.0	0	1.41527	-3.0072	0.44858	FALSE
Cluster-11273.0	5.53191	0.347337	3.955	0.097003	FALSE
Cluster-11274.0	0.961299	2.26443	-1.246	0.72635	FALSE
Cluster-11275.0	3.91228	3.11359	0.31208	0.89759	FALSE
Cluster-11276.0	0	0	NA	NA	NA
Cluster-11277.0	2.78532	1.13221	1.2779	0.69945	FALSE
Cluster-11278.0	1.34882	0	2.8771	0.46864	FALSE
Cluster-11279.0	3.65894	1.13221	1.6573	0.54942	FALSE
Cluster-1128.0	5.78663	0	4.9827	0.050127	FALSE
Cluster-11280.0	4.27277	0.283054	3.5819	0.21381	FALSE
Cluster-11280.1	4.04647	0.283054	3.5024	0.28302	FALSE
Cluster-11281.0	2.69764	0.849161	1.6363	0.63492	FALSE
Cluster-11282.0	2.78532	0	3.9296	0.31827	FALSE
Cluster-11283.0	0	1.41527	-3.0072	0.44858	FALSE
Cluster-11284.0	1.85688	1.98137	-0.10365	0.97515	FALSE
Cluster-11285.0	0.640866	1.69832	-1.417	0.71739	FALSE
Cluster-11286.0	0.928441	2.26443	-1.2908	0.71795	FALSE
Cluster-11287.0	0	9.05771	-5.6763	0.038652	TRUE
Cluster-11288.0	0	0.849161	-2.2787	0.56971	FALSE
Cluster-11289.0	1.34882	0.849161	0.64031	0.86945	FALSE
Cluster-1129.0	3.03485	0	4.0494	0.30344	FALSE
Cluster-11290.0	3.51381	0	4.2633	0.21572	FALSE
Cluster-11291.0	4.72088	0.849161	2.4351	0.4086	FALSE
Cluster-11292.0	0	0	NA	NA	NA
Cluster-11293.0	3.47	1.13221	1.5853	0.57007	FALSE
Cluster-11294.0	0	3.39664	-4.2625	0.26574	FALSE
Cluster-11295.0	0	0.283054	-1.0037	0.8057	FALSE
Cluster-11296.0	3.71376	0.849161	2.0977	0.50519	FALSE
Cluster-11297.0	0	3.39664	-4.2625	0.26574	FALSE
Cluster-11298.0	4.38367	1.98137	1.124	0.68802	FALSE
Cluster-11298.1	8.65957	2.17911	2.0196	0.22042	FALSE
Cluster-11299.0	0	1.13221	-2.6885	0.49973	FALSE
Cluster-113.0	3.0948	0	4.0814	0.29956	FALSE
Cluster-1130.0	5.73249	0	4.9673	0.11854	FALSE
Cluster-11300.0	0	3.96275	-4.4847	0.21465	FALSE
Cluster-11301.0	4.4313	1.98137	1.1387	0.64637	FALSE
Cluster-11302.0	0	127.091	-22.222	NA	NA
Cluster-11303.0	3.37205	4.52886	-0.4392	0.86671	FALSE
Cluster-11304.0	0	4.2458	-4.5842	0.19329	FALSE
Cluster-11305.0	5.4809	5.37802	0.015379	0.99435	FALSE
Cluster-11306.0	1.23792	1.13221	0.11531	0.97627	FALSE
Cluster-11307.0	0	3.11359	-4.1371	0.2931	FALSE
Cluster-11308.0	2.16636	1.69832	0.33845	0.9188	FALSE
Cluster-11309.0	2.69764	2.26443	0.23462	0.93851	FALSE
Cluster-1131.0	2.8685	0	3.9707	0.27906	FALSE
Cluster-11310.0	4.6422	1.41527	1.6907	0.55217	FALSE
Cluster-11311.0	0	2.83054	-4.0003	0.3097	FALSE
Cluster-11312.0	0	4.2458	-4.5842	0.19329	FALSE
Cluster-11313.0	1.5474	0.283054	2.1213	0.59234	FALSE
Cluster-11314.0	2.36044	1.98137	0.23389	0.94149	FALSE
Cluster-11315.0	0	3.39664	-4.2625	0.26574	FALSE
Cluster-11316.0	5.85165	2.54748	1.1771	0.60556	FALSE
Cluster-11317.0	0	9.34077	-5.7207	0.035487	TRUE
Cluster-11318.0	0	17.5493	-6.6263	0.090281	FALSE
Cluster-11319.0	1.90069	1.41527	0.40636	0.89807	FALSE
Cluster-1132.0	2.68087	0	3.8704	0.3099	FALSE
Cluster-11320.0	7.41514	0.283054	4.3785	0.051224	FALSE
Cluster-11321.0	2.8839	2.26443	0.33463	0.91121	FALSE
Cluster-11322.0	0	7.35939	-5.377	0.065858	FALSE
Cluster-11323.0	3.03485	1.69832	0.81618	0.79184	FALSE
Cluster-11324.0	4.78596	1.41527	1.7196	0.44435	FALSE
Cluster-11325.0	1.28173	0.849161	0.57176	0.88342	FALSE
Cluster-11326.0	4.38367	1.41527	1.6041	0.5787	FALSE
Cluster-11327.0	2.69764	1.13221	1.2265	0.71353	FALSE
Cluster-11328.0	0	1.98137	-3.4887	0.37724	FALSE
Cluster-11329.0	0	1.98137	-3.4887	0.37724	FALSE
Cluster-1133.0	1.68603	0	3.1999	0.41877	FALSE
Cluster-11330.0	0	1.13221	-2.6885	0.49973	FALSE
Cluster-11331.0	0	2.54748	-3.8491	0.32877	FALSE
Cluster-11332.0	0	0	NA	NA	NA
Cluster-11333.0	0	0.849161	-2.2787	0.56971	FALSE
Cluster-11334.0	1.5474	0	3.0831	0.43644	FALSE
Cluster-11335.0	2.91744	0	3.9942	0.2748	FALSE
Cluster-11335.1	8.33125	0	5.5086	0.051059	FALSE
Cluster-11336.0	3.03485	0	4.0494	0.30344	FALSE
Cluster-11336.1	1.60216	0	3.1304	0.42923	FALSE
Cluster-11337.0	1.85688	0	3.3456	0.39732	FALSE
Cluster-11338.0	0	3.11359	-4.1371	0.2931	FALSE
Cluster-11339.0	1.63058	0.849161	0.91298	0.7975	FALSE
Cluster-1134.0	5.42752	0	4.8906	0.089714	FALSE
Cluster-11340.0	2.69764	0	3.8792	0.32465	FALSE
Cluster-11340.1	2.36044	0	3.6863	0.34985	FALSE
Cluster-11341.0	0	9.34077	-5.7207	0.035487	TRUE
Cluster-11342.0	5.54799	1.69832	1.6774	0.4808	FALSE
Cluster-11343.0	0	1.13221	-2.6885	0.49973	FALSE
Cluster-11344.0	1.34882	1.13221	0.23047	0.95252	FALSE
Cluster-11345.0	0	0	NA	NA	NA
Cluster-11346.0	2.47584	1.69832	0.53003	0.86961	FALSE
Cluster-11347.0	2.24303	1.41527	0.64661	0.84875	FALSE
Cluster-11348.0	1.5474	0	3.0831	0.43644	FALSE
Cluster-11349.0	0	7.64245	-5.4314	0.06011	FALSE
Cluster-1135.0	4.24504	0	4.5349	0.15022	FALSE
Cluster-11350.0	5.51069	0.849161	2.6476	0.28972	FALSE
Cluster-11351.0	4.38367	0.566107	2.9017	0.34934	FALSE
Cluster-11352.0	11.0084	4.81191	1.1709	0.47356	FALSE
Cluster-11353.0	0.928441	1.41527	-0.61713	0.87374	FALSE
Cluster-11354.0	5.73249	1.13221	2.3049	0.40043	FALSE
Cluster-11355.0	3.94583	1.98137	0.96956	0.70395	FALSE
Cluster-11356.0	0	5.09496	-4.847	0.14215	FALSE
Cluster-11357.0	5.69763	0.566107	3.253	0.15976	FALSE
Cluster-11358.0	6.85301	0	5.2257	0.027659	TRUE
Cluster-11359.0	3.24951	1.98137	0.68746	0.77596	FALSE
Cluster-1136.0	5.53122	0	4.917	0.08671	FALSE
Cluster-11360.0	0	3.39664	-4.2625	0.26574	FALSE
Cluster-11361.0	0	1.13221	-2.6885	0.49973	FALSE
Cluster-11362.0	3.15025	1.13221	1.4479	0.61668	FALSE
Cluster-11363.0	3.89551	0.566107	2.7267	0.34491	FALSE
Cluster-11364.0	0	3.6797	-4.3779	0.23855	FALSE
Cluster-11365.0	3.42619	3.6797	-0.11358	0.96293	FALSE
Cluster-11366.0	2.02323	1.98137	0.011905	0.9971	FALSE
Cluster-11367.0	4.04647	1.13221	1.8071	0.54772	FALSE
Cluster-11368.0	1.5474	1.41527	0.11672	0.97462	FALSE
Cluster-11369.0	0	1.13221	-2.6885	0.49973	FALSE
Cluster-1137.0	5.06258	0	4.7906	0.10614	FALSE
Cluster-11370.0	0	3.11359	-4.1371	0.2931	FALSE
Cluster-11371.0	0	5.66107	-4.9989	0.1165	FALSE
Cluster-11372.0	7.07418	4.81191	0.5375	0.76818	FALSE
Cluster-11372.1	0	0	NA	NA	NA
Cluster-11373.0	0	1.98137	-3.4887	0.37724	FALSE
Cluster-11374.0	1.29337	1.98137	-0.63113	0.84385	FALSE
Cluster-11375.0	0	6.79328	-5.2617	0.079304	FALSE
Cluster-11376.0	3.84519	0.849161	2.1454	0.49153	FALSE
Cluster-11377.0	0	2.83054	-4.0003	0.3097	FALSE
Cluster-11378.0	0	10.756	-5.924	0.023473	TRUE
Cluster-11379.0	0	0.283054	-1.0037	0.8057	FALSE
Cluster-1138.0	6.94713	0	5.245	0.047744	TRUE
Cluster-11380.0	1.28173	0.566107	1.1472	0.77145	FALSE
Cluster-11381.0	0	0.283054	-1.0037	0.8057	FALSE
Cluster-11382.0	0	1.69832	-3.268	0.40903	FALSE
Cluster-11383.0	2.47584	1.98137	0.30938	0.92185	FALSE
Cluster-11383.1	3.52476	0.849161	2.0213	0.5271	FALSE
Cluster-11384.0	4.65379	0.566107	2.9765	0.27598	FALSE
Cluster-11385.0	0	2.83054	-4.0003	0.3097	FALSE
Cluster-11386.0	0	1.13221	-2.6885	0.49973	FALSE
Cluster-11387.0	1.98969	1.69832	0.20647	0.94607	FALSE
Cluster-11388.0	0	6.22718	-5.1363	0.095906	FALSE
Cluster-11389.0	0	1.41527	-3.0072	0.44858	FALSE
Cluster-1139.0	4.27277	0	4.5439	0.14926	FALSE
Cluster-11390.0	1.85688	1.98137	-0.10365	0.97515	FALSE
Cluster-11391.0	1.68603	1.98137	-0.25082	0.94098	FALSE
Cluster-11392.0	1.28173	0.283054	1.8468	0.64207	FALSE
Cluster-11393.0	2.78532	0	3.9296	0.31827	FALSE
Cluster-11394.0	3.03485	3.11359	-0.052748	0.98513	FALSE
Cluster-11395.0	0.320433	0	0.91988	0.82164	FALSE
Cluster-11396.0	0	0.566107	-1.7033	0.67462	FALSE
Cluster-11397.0	1.60216	0.849161	0.89357	0.81812	FALSE
Cluster-11398.0	2.02323	0.566107	1.8017	0.64437	FALSE
Cluster-11399.0	1.5474	0.566107	1.4217	0.71806	FALSE
Cluster-114.0	3.0948	0	4.0814	0.29956	FALSE
Cluster-1140.0	3.37205	0	4.2015	0.27513	FALSE
Cluster-11400.0	0	3.96275	-4.4847	0.21465	FALSE
Cluster-11401.0	6.85951	0	5.2272	0.049336	TRUE
Cluster-11402.0	2.36044	1.13221	1.035	0.76452	FALSE
Cluster-11403.0	4.07801	2.83054	0.51113	0.83318	FALSE
Cluster-11404.0	0.928441	4.2458	-2.1929	0.46608	FALSE
Cluster-11405.0	3.0948	0.566107	2.412	0.4824	FALSE
Cluster-11406.0	4.94067	1.41527	1.7698	0.47645	FALSE
Cluster-11407.0	1.28173	0	2.8086	0.47964	FALSE
Cluster-11408.0	0	1.69832	-3.268	0.40903	FALSE
Cluster-11409.0	3.03485	0.566107	2.3793	0.49134	FALSE
Cluster-1141.0	3.16052	0	4.1111	0.24345	FALSE
Cluster-11410.0	3.85239	3.6797	0.051791	0.98256	FALSE
Cluster-11411.0	3.91228	1.98137	0.95811	0.70852	FALSE
Cluster-11412.0	2.47584	1.41527	0.79074	0.81139	FALSE
Cluster-11413.0	2.56346	0.566107	2.1422	0.55563	FALSE
Cluster-11414.0	0	4.2458	-4.5842	0.19329	FALSE
Cluster-11415.0	0	1.69832	-3.268	0.40903	FALSE
Cluster-11416.0	0	3.39664	-4.2625	0.26574	FALSE
Cluster-11417.0	0.61896	0	1.7656	0.66228	FALSE
Cluster-11418.0	0	1.13221	-2.6885	0.49973	FALSE
Cluster-11419.0	0	2.83054	-4.0003	0.3097	FALSE
Cluster-1142.0	4.84073	0	4.725	0.079962	FALSE
Cluster-11420.0	1.85688	1.98137	-0.10365	0.97515	FALSE
Cluster-11421.0	1.57513	0.849161	0.86718	0.81025	FALSE
Cluster-11422.0	1.23792	0	2.7619	0.4872	FALSE
Cluster-11423.0	4.57061	1.41527	1.6521	0.46849	FALSE
Cluster-11424.0	1.68603	0	3.1999	0.41877	FALSE
Cluster-11425.0	0	7.9255	-5.4839	0.05492	FALSE
Cluster-11426.0	0	1.13221	-2.6885	0.49973	FALSE
Cluster-11427.0	0	2.26443	-3.6801	0.35096	FALSE
Cluster-11428.0	0	3.6797	-4.3779	0.23855	FALSE
Cluster-11429.0	1.5474	0	3.0831	0.43644	FALSE
Cluster-1143.0	6.25595	0	5.094	0.063108	FALSE
Cluster-11430.0	0.928441	1.98137	-1.0992	0.76649	FALSE
Cluster-11431.0	4.72982	0.849161	2.4327	0.35206	FALSE
Cluster-11432.0	0.983891	3.39664	-1.8026	0.53813	FALSE
Cluster-11433.0	0	3.39664	-4.2625	0.26574	FALSE
Cluster-11434.0	0	2.54748	-3.8491	0.32877	FALSE
Cluster-11435.0	0	0	NA	NA	NA
Cluster-11436.0	0	24.9087	-7.1312	NA	NA
Cluster-11437.0	0	377.593	-23.513	NA	NA
Cluster-11438.0	0	1.98137	-3.4887	0.37724	FALSE
Cluster-11439.0	5.48297	2.83054	0.93369	0.68178	FALSE
Cluster-1144.0	1.68603	0	3.1999	0.41877	FALSE
Cluster-11440.0	2.89622	0	3.984	0.27502	FALSE
Cluster-11441.0	1.85688	2.54748	-0.46403	0.8835	FALSE
Cluster-11441.1	1.56931	2.83054	-0.86037	0.76456	FALSE
Cluster-11441.2	2.69764	1.85555	0.54864	0.86153	FALSE
Cluster-11442.0	0	2.83054	-4.0003	0.3097	FALSE
Cluster-11443.0	5.79245	0	4.984	0.076442	FALSE
Cluster-11444.0	1.01162	0	2.4607	0.53753	FALSE
Cluster-11445.0	3.20433	1.13221	1.4762	0.64392	FALSE
Cluster-11446.0	4.8575	1.98137	1.2626	0.56088	FALSE
Cluster-11447.0	5.29465	0.566107	3.1587	0.22789	FALSE
Cluster-11448.0	3.03485	1.41527	1.0768	0.73345	FALSE
Cluster-11449.0	0.61896	1.13221	-0.88108	0.82325	FALSE
Cluster-1145.0	1.85688	0	3.3456	0.39732	FALSE
Cluster-11450.0	1.5474	0	3.0831	0.43644	FALSE
Cluster-11451.0	0	1.41527	-3.0072	0.44858	FALSE
Cluster-11452.0	1.23792	1.98137	-0.68598	0.847	FALSE
Cluster-11453.0	12.4339	0	6.0867	0.0016962	TRUE
Cluster-11454.0	2.86199	0.566107	2.2917	0.47072	FALSE
Cluster-11455.0	3.51518	3.11359	0.15986	0.9484	FALSE
Cluster-11456.0	4.02324	1.41527	1.486	0.61416	FALSE
Cluster-11457.0	5.12693	2.26443	1.161	0.66334	FALSE
Cluster-11458.0	2.47584	0.849161	1.5192	0.66651	FALSE
Cluster-11459.0	0	3.96275	-4.4847	0.21465	FALSE
Cluster-1146.0	4.46553	0	4.6093	0.098961	FALSE
Cluster-11460.0	4.80855	0.566107	3.0245	0.2612	FALSE
Cluster-11461.0	0	1.98137	-3.4887	0.37724	FALSE
Cluster-11462.0	6.97936	0	5.2539	0.026397	TRUE
Cluster-11463.0	2.69764	1.41527	0.90775	0.78012	FALSE
Cluster-11464.0	0	3.39664	-4.2625	0.26574	FALSE
Cluster-11464.1	0	11.6052	-6.0335	0.018509	TRUE
Cluster-11465.0	0	2.26443	-3.6801	0.35096	FALSE
Cluster-11466.0	2.82913	0	3.9516	0.28318	FALSE
Cluster-11467.0	0	2.54748	-3.8491	0.32877	FALSE
Cluster-11468.0	0	16.1341	-6.5051	0.096363	FALSE
Cluster-11469.0	0	0.849161	-2.2787	0.56971	FALSE
Cluster-1147.0	9.02068	0	5.6214	0.022622	TRUE
Cluster-11470.0	1.68603	1.41527	0.2322	0.94869	FALSE
Cluster-11471.0	0	2.26443	-3.6801	0.35096	FALSE
Cluster-11472.0	4.38367	4.52886	-0.060675	0.98084	FALSE
Cluster-11473.0	3.0948	0	4.0814	0.29956	FALSE
Cluster-11474.0	2.56346	0	3.8082	0.33378	FALSE
Cluster-11475.0	0	4.52886	-4.6772	0.17426	FALSE
Cluster-11476.0	0.320433	1.13221	-1.7268	0.66467	FALSE
Cluster-11477.0	0	1.69832	-3.268	0.40903	FALSE
Cluster-11478.0	5.39529	0	4.8798	0.13302	FALSE
Cluster-11479.0	2.8839	0	3.9781	0.31221	FALSE
Cluster-1148.0	3.48746	0	4.2528	0.21143	FALSE
Cluster-11480.0	0.640866	2.83054	-2.151	0.53743	FALSE
Cluster-11481.0	0.30948	1.98137	-2.527	0.52245	FALSE
Cluster-11482.0	1.23792	1.69832	-0.46488	0.89953	FALSE
Cluster-11483.0	0	3.6797	-4.3779	0.23855	FALSE
Cluster-11484.0	2.27726	0.849161	1.3904	0.66827	FALSE
Cluster-11485.0	0	2.83054	-4.0003	0.3097	FALSE
Cluster-11486.0	0	1.69832	-3.268	0.40903	FALSE
Cluster-11487.0	0	7.07634	-5.3205	0.072231	FALSE
Cluster-11488.0	1.25983	40.7597	-5.0138	NA	NA
Cluster-11488.1	0	3.6797	-4.3779	0.23855	FALSE
Cluster-11488.2	13.7899	65.6924	-2.2606	0.0051533	TRUE
Cluster-11488.3	0	8.20855	-5.5344	0.050228	FALSE
Cluster-11489.0	1.98969	1.13221	0.78617	0.80884	FALSE
Cluster-1149.0	2.51965	0	3.7843	0.32649	FALSE
Cluster-11490.0	0	1.98137	-3.4887	0.37724	FALSE
Cluster-11491.0	0	0	NA	NA	NA
Cluster-11492.0	1.01162	0.849161	0.22392	0.95442	FALSE
Cluster-11493.0	0	1.13221	-2.6885	0.49973	FALSE
Cluster-11494.0	6.40866	1.98137	1.6716	0.51457	FALSE
Cluster-11495.0	0	24.9087	-7.1312	NA	NA
Cluster-11496.0	4.02324	0	4.4598	0.21546	FALSE
Cluster-11497.0	0	1.13221	-2.6885	0.49973	FALSE
Cluster-11498.0	2.24303	1.13221	0.96555	0.78247	FALSE
Cluster-11499.0	1.34882	2.26443	-0.76475	0.82245	FALSE
Cluster-115.0	3.71376	0	4.3444	0.24131	FALSE
Cluster-1150.0	4.26626	0	4.5418	0.14855	FALSE
Cluster-11500.0	2.36044	1.98137	0.23389	0.94149	FALSE
Cluster-11501.0	3.0948	1.98137	0.62962	0.83455	FALSE
Cluster-11502.0	0	1.41527	-3.0072	0.44858	FALSE
Cluster-11503.0	6.1341	0	5.0666	0.039258	TRUE
Cluster-11504.0	2.63055	0	3.8441	0.31096	FALSE
Cluster-11504.1	2.55902	0	3.8058	0.32129	FALSE
Cluster-11504.2	0	1.60812	-3.1794	0.42222	FALSE
Cluster-11505.0	2.16636	1.69832	0.33845	0.9188	FALSE
Cluster-11506.0	0	2.54748	-3.8491	0.32877	FALSE
Cluster-11507.0	3.03485	1.13221	1.3952	0.66686	FALSE
Cluster-11508.0	3.13861	1.13221	1.4425	0.61542	FALSE
Cluster-11509.0	0	1.13221	-2.6885	0.49973	FALSE
Cluster-1151.0	2.22181	0	3.6024	0.36118	FALSE
Cluster-11510.0	1.23792	2.26443	-0.87756	0.79894	FALSE
Cluster-11511.0	2.88458	0	3.9786	0.22744	FALSE
Cluster-11512.0	1.68603	0	3.1999	0.41877	FALSE
Cluster-11513.0	3.71376	0	4.3444	0.24131	FALSE
Cluster-11514.0	1.65248	0.849161	0.93088	0.79298	FALSE
Cluster-11515.0	2.85686	0	3.9653	0.23438	FALSE
Cluster-11516.0	4.95168	1.41527	1.783	0.52397	FALSE
Cluster-11517.0	5.85165	1.13221	2.3279	0.33631	FALSE
Cluster-11518.0	0	1.41527	-3.0072	0.44858	FALSE
Cluster-11519.0	0	0	NA	NA	NA
Cluster-1152.0	1.95614	0	3.417	0.38705	FALSE
Cluster-1152.1	2.61378	0	3.8352	0.31367	FALSE
Cluster-11520.0	5.25666	1.98137	1.3807	0.56298	FALSE
Cluster-11521.0	0	1.13221	-2.6885	0.49973	FALSE
Cluster-11522.0	0.674411	0	1.8732	0.64229	FALSE
Cluster-11522.1	0	5.37646	-4.9145	0.089627	FALSE
Cluster-11523.0	1.60216	0	3.1304	0.42923	FALSE
Cluster-11524.0	2.47584	2.26443	0.1181	0.96947	FALSE
Cluster-11525.0	0	3.11359	-4.1371	0.2931	FALSE
Cluster-11526.0	3.84519	2.26443	0.74797	0.79187	FALSE
Cluster-11527.0	2.36044	0.283054	2.7244	0.48344	FALSE
Cluster-11528.0	1.68603	1.69832	-0.029408	0.99328	FALSE
Cluster-11529.0	3.40428	1.69832	0.98667	0.74305	FALSE
Cluster-1153.0	3.54291	0	4.2747	0.20484	FALSE
Cluster-11530.0	2.02323	0	3.4635	0.38047	FALSE
Cluster-11531.0	0	3.11359	-4.1371	0.2931	FALSE
Cluster-11532.0	1.6583	1.69832	-0.055275	0.98617	FALSE
Cluster-11533.0	4.33335	2.54748	0.74447	0.7612	FALSE
Cluster-11534.0	0	1.69832	-3.268	0.40903	FALSE
Cluster-11535.0	0.961299	0.849161	0.15691	0.96808	FALSE
Cluster-11536.0	1.9226	0	3.3933	0.39044	FALSE
Cluster-11537.0	4.58225	0.283054	3.6831	0.19047	FALSE
Cluster-11538.0	2.8839	1.98137	0.52589	0.86356	FALSE
Cluster-11539.0	0	3.96275	-4.4847	0.21465	FALSE
Cluster-1154.0	2.29335	0	3.6463	0.35522	FALSE
Cluster-11540.0	1.5474	3.6797	-1.2538	0.67444	FALSE
Cluster-11541.0	0	0.566107	-1.7033	0.67462	FALSE
Cluster-11542.0	0	3.96275	-4.4847	0.21465	FALSE
Cluster-11543.0	1.28173	1.41527	-0.15711	0.96708	FALSE
Cluster-11544.0	5.54868	1.69832	1.6703	0.43121	FALSE
Cluster-11545.0	3.97938	0	4.4409	0.16972	FALSE
Cluster-11546.0	7.85811	1.13221	2.7461	0.21515	FALSE
Cluster-11547.0	3.32174	0.849161	1.9272	0.50915	FALSE
Cluster-11548.0	2.78532	0.849161	1.6874	0.62095	FALSE
Cluster-11549.0	0	7.07634	-5.3205	0.072231	FALSE
Cluster-1155.0	9.10699	0	5.6362	0.0097289	TRUE
Cluster-11550.0	2.5306	0.283054	2.8289	0.40771	FALSE
Cluster-11551.0	1.9226	3.11359	-0.70566	0.81545	FALSE
Cluster-11552.0	4.38367	1.69832	1.3442	0.63621	FALSE
Cluster-11553.0	2.24303	1.41527	0.64661	0.84875	FALSE
Cluster-11554.0	2.61447	4.52886	-0.80603	0.7403	FALSE
Cluster-11555.0	2.55902	1.69832	0.57108	0.84287	FALSE
Cluster-11556.0	0	3.39664	-4.2625	0.26574	FALSE
Cluster-11557.0	6.45897	1.13221	2.4696	0.29968	FALSE
Cluster-11558.0	4.86401	0	4.7316	0.11407	FALSE
Cluster-11559.0	0	0	NA	NA	NA
Cluster-1156.0	5.04131	0	4.7816	0.11591	FALSE
Cluster-11560.0	0	2.83054	-4.0003	0.3097	FALSE
Cluster-11561.0	1.9226	2.54748	-0.41746	0.89462	FALSE
Cluster-11562.0	0	2.54748	-3.8491	0.32877	FALSE
Cluster-11563.0	2.8839	0	3.9781	0.31221	FALSE
Cluster-11564.0	0	5.94412	-5.0692	0.10564	FALSE
Cluster-11565.0	0	1.98137	-3.4887	0.37724	FALSE
Cluster-11566.0	3.37205	0	4.2015	0.27513	FALSE
Cluster-11567.0	4.94718	0	4.7552	0.11193	FALSE
Cluster-11568.0	0	0	NA	NA	NA
Cluster-11569.0	1.87879	0.849161	1.1194	0.74382	FALSE
Cluster-1157.0	1.9226	0	3.3933	0.39044	FALSE
Cluster-11570.0	3.52476	0	4.2676	0.25926	FALSE
Cluster-11571.0	0	3.11359	-4.1371	0.2931	FALSE
Cluster-11572.0	3.28819	0	4.166	0.2302	FALSE
Cluster-11573.0	3.54291	0.849161	2.0208	0.47856	FALSE
Cluster-11574.0	1.60216	1.41527	0.16352	0.96421	FALSE
Cluster-11575.0	0	1.13221	-2.6885	0.49973	FALSE
Cluster-11576.0	0	2.83054	-4.0003	0.3097	FALSE
Cluster-11577.0	1.68603	1.69832	-0.029408	0.99328	FALSE
Cluster-11578.0	1.5474	1.13221	0.43612	0.90903	FALSE
Cluster-11579.0	11.0792	0	5.9191	0.0099196	TRUE
Cluster-1158.0	5.46482	0	4.9002	0.059588	FALSE
Cluster-11580.0	2.31012	1.13221	1.0004	0.74864	FALSE
Cluster-11581.0	2.02323	0	3.4635	0.38047	FALSE
Cluster-11582.0	3.57577	0	4.2875	0.15632	FALSE
Cluster-11583.0	0	2.54748	-3.8491	0.32877	FALSE
Cluster-11584.0	0	0	NA	NA	NA
Cluster-11585.0	1.9226	0.566107	1.7319	0.65919	FALSE
Cluster-11586.0	1.5474	1.69832	-0.14449	0.96747	FALSE
Cluster-11587.0	2.24303	1.69832	0.38564	0.90691	FALSE
Cluster-11588.0	1.23792	1.98137	-0.68598	0.847	FALSE
Cluster-11589.0	2.30499	0	3.6533	0.35428	FALSE
Cluster-1159.0	5.89102	0	5.0074	0.051354	FALSE
Cluster-11590.0	0	0.849161	-2.2787	0.56971	FALSE
Cluster-11591.0	0	3.11359	-4.1371	0.2931	FALSE
Cluster-11592.0	0	0.566107	-1.7033	0.67462	FALSE
Cluster-11593.0	2.47584	0	3.7599	0.34009	FALSE
Cluster-11594.0	0	53.7802	-20.643	NA	NA
Cluster-11595.0	0	3.39664	-4.2625	0.26574	FALSE
Cluster-11596.0	2.69764	0.849161	1.6363	0.63492	FALSE
Cluster-11597.0	5.39529	1.13221	2.2183	0.42579	FALSE
Cluster-11598.0	0	3.96275	-4.4847	0.21465	FALSE
Cluster-11599.0	2.24303	1.69832	0.38564	0.90691	FALSE
Cluster-116.0	3.0948	0	4.0814	0.29956	FALSE
Cluster-1160.0	4.39844	0	4.5882	0.13947	FALSE
Cluster-11600.0	0	1.41527	-3.0072	0.44858	FALSE
Cluster-11601.0	3.84519	1.41527	1.4193	0.63416	FALSE
Cluster-11602.0	0	2.83054	-4.0003	0.3097	FALSE
Cluster-11603.0	0	3.6797	-4.3779	0.23855	FALSE
Cluster-11604.0	4.49257	2.54748	0.79426	0.71334	FALSE
Cluster-11605.0	0	5.37802	-4.9249	0.12861	FALSE
Cluster-11606.0	3.0948	0.849161	1.8377	0.57914	FALSE
Cluster-11607.0	0	0.849161	-2.2787	0.56971	FALSE
Cluster-11608.0	2.16636	0.566107	1.9048	0.61813	FALSE
Cluster-11609.0	2.47584	0.283054	2.7983	0.46405	FALSE
Cluster-1161.0	5.40492	0	4.885	0.059936	FALSE
Cluster-11610.0	0	3.96275	-4.4847	0.21465	FALSE
Cluster-11611.0	0	1.41527	-3.0072	0.44858	FALSE
Cluster-11612.0	2.24303	1.13221	0.96555	0.78247	FALSE
Cluster-11613.0	2.56346	2.54748	-0.0035793	0.99905	FALSE
Cluster-11614.0	0	18.9646	-6.7381	0.08495	FALSE
Cluster-11615.0	2.24303	2.26443	-0.026684	0.99322	FALSE
Cluster-11616.0	3.03485	1.69832	0.81618	0.79184	FALSE
Cluster-11617.0	1.60216	0.566107	1.469	0.70898	FALSE
Cluster-11617.1	2.56346	0	3.8082	0.33378	FALSE
Cluster-11618.0	21.1304	0.566107	5.0914	0.0018551	TRUE
Cluster-11619.0	1.85688	1.41527	0.37827	0.91472	FALSE
Cluster-1162.0	3.94652	0	4.4291	0.13579	FALSE
Cluster-11620.0	3.76921	1.13221	1.7041	0.53706	FALSE
Cluster-11621.0	0	2.83054	-4.0003	0.3097	FALSE
Cluster-11622.0	1.85688	2.54748	-0.46403	0.8835	FALSE
Cluster-11623.0	0	4.52886	-4.6772	0.17426	FALSE
Cluster-11624.0	5.44736	1.69832	1.6583	0.53851	FALSE
Cluster-11625.0	0	7.64245	-5.4314	0.06011	FALSE
Cluster-11626.0	1.23792	2.54748	-1.0466	0.7546	FALSE
Cluster-11627.0	0.928441	1.69832	-0.87799	0.81959	FALSE
Cluster-11628.0	2.16636	0.283054	2.6058	0.50903	FALSE
Cluster-11629.0	0.928441	0.849161	0.11138	0.97736	FALSE
Cluster-1163.0	6.66025	0	5.1838	0.055006	FALSE
Cluster-1163.1	4.48606	0	4.6155	0.18253	FALSE
Cluster-11630.0	0	7.16439	-5.339	0.049145	TRUE
Cluster-11631.0	1.5474	1.98137	-0.36549	0.91522	FALSE
Cluster-11632.0	0	1.41527	-3.0072	0.44858	FALSE
Cluster-11633.0	0	3.39664	-4.2625	0.26574	FALSE
Cluster-11634.0	2.36044	1.13221	1.035	0.76452	FALSE
Cluster-11635.0	11.1083	0.283054	4.9606	0.01082	TRUE
Cluster-11636.0	0	6.51023	-5.2003	0.087163	FALSE
Cluster-11637.0	5.64731	0.849161	2.6844	0.27941	FALSE
Cluster-11638.0	0.961299	0	2.3937	0.54906	FALSE
Cluster-11639.0	3.84519	1.41527	1.4193	0.63416	FALSE
Cluster-1164.0	2.24303	0	3.6156	0.35938	FALSE
Cluster-11640.0	0	1.41527	-3.0072	0.44858	FALSE
Cluster-11641.0	3.14957	0	4.1062	0.24445	FALSE
Cluster-11642.0	2.16636	1.69832	0.33845	0.9188	FALSE
Cluster-11643.0	0	2.83054	-4.0003	0.3097	FALSE
Cluster-11644.0	0	4.2458	-4.5842	0.19329	FALSE
Cluster-11645.0	0	16.9832	-6.579	0.092615	FALSE
Cluster-11646.0	0	2.83054	-4.0003	0.3097	FALSE
Cluster-11647.0	0	1.13221	-2.6885	0.49973	FALSE
Cluster-11648.0	1.28173	4.2458	-1.7356	0.55404	FALSE
Cluster-11649.0	4.02324	3.39664	0.23449	0.92986	FALSE
Cluster-1165.0	1.86783	0	3.3536	0.39615	FALSE
Cluster-11650.0	1.85688	3.11359	-0.75196	0.80436	FALSE
Cluster-11651.0	0	1.98137	-3.4887	0.37724	FALSE
Cluster-11652.0	6.49908	0	5.1516	0.09114	FALSE
Cluster-11652.1	4.95168	0	4.7593	0.15444	FALSE
Cluster-11653.0	6.25595	0	5.094	0.063108	FALSE
Cluster-11654.0	0.928441	1.98137	-1.0992	0.76649	FALSE
Cluster-11655.0	2.56346	1.41527	0.83817	0.79881	FALSE
Cluster-11656.0	4.16563	0	4.5086	0.20488	FALSE
Cluster-11657.0	0	1.41527	-3.0072	0.44858	FALSE
Cluster-11658.0	4.55966	0	4.638	0.092581	FALSE
Cluster-11659.0	1.01162	0	2.4607	0.53753	FALSE
Cluster-1166.0	4.60347	0	4.6515	0.12805	FALSE
Cluster-11660.0	0	2.26443	-3.6801	0.35096	FALSE
Cluster-11661.0	2.61447	0	3.8355	0.31358	FALSE
Cluster-11662.0	0.928441	0	2.3482	0.55696	FALSE
Cluster-11663.0	5.34434	0.849161	2.6071	0.30721	FALSE
Cluster-11664.0	8.4449	1.13221	2.8358	0.13579	FALSE
Cluster-11665.0	1.5474	1.69832	-0.14449	0.96747	FALSE
Cluster-11666.0	1.01162	0	2.4607	0.53753	FALSE
Cluster-11667.0	2.47584	0	3.7599	0.34009	FALSE
Cluster-11668.0	2.36044	1.13221	1.035	0.76452	FALSE
Cluster-11669.0	1.9226	1.41527	0.42535	0.90348	FALSE
Cluster-1167.0	1.85688	0	3.3456	0.39732	FALSE
Cluster-11670.0	2.36044	0.283054	2.7244	0.48344	FALSE
Cluster-11671.0	2.16636	2.26443	-0.073676	0.9814	FALSE
Cluster-11671.1	1.23792	1.13221	0.11531	0.97627	FALSE
Cluster-11672.0	1.85688	0.283054	2.3838	0.54645	FALSE
Cluster-11673.0	2.69764	0	3.8792	0.32465	FALSE
Cluster-11674.0	0	1.13221	-2.6885	0.49973	FALSE
Cluster-11675.0	6.50929	5.09496	0.33916	0.87065	FALSE
Cluster-11676.0	1.23792	3.6797	-1.5744	0.60588	FALSE
Cluster-11677.0	2.24303	0	3.6156	0.35938	FALSE
Cluster-11678.0	0	2.83054	-4.0003	0.3097	FALSE
Cluster-11679.0	0	0	NA	NA	NA
Cluster-1168.0	2.61447	0	3.8355	0.31358	FALSE
Cluster-11680.0	8.15802	1.41527	2.4757	0.19949	FALSE
Cluster-11681.0	0	36.2309	-20.036	NA	NA
Cluster-11682.0	4.13414	0	4.4981	0.15806	FALSE
Cluster-11683.0	8.16759	0	5.479	0.018185	TRUE
Cluster-11684.0	1.90069	1.98137	-0.07502	0.98001	FALSE
Cluster-11685.0	0	0.849161	-2.2787	0.56971	FALSE
Cluster-11686.0	0	1.41527	-3.0072	0.44858	FALSE
Cluster-11686.1	11.0728	3.24489	1.7882	0.30136	FALSE
Cluster-11687.0	0	2.54748	-3.8491	0.32877	FALSE
Cluster-11688.0	0	0.849161	-2.2787	0.56971	FALSE
Cluster-11689.0	0.30948	2.54748	-2.8882	0.44316	FALSE
Cluster-1169.0	2.98453	0	4.0258	0.26537	FALSE
[truncated: 168,512 more rows]
